# Supplementary material for: DYRK1-mediated phosphorylation of endocytic components is required for extracellular lumen expansion in ascidian notochord
Source: Biol Res. 2023 Mar 11;56:10. doi: 10.1186/s40659-023-00422-9 (PMC10007804; doi:10.1186/s40659-023-00422-9)
Supplement: Supplementary file 4 — Additional file 4: Table S1. Primer for vector construction [file 40659_2023_422_MOESM4_ESM.xlsx]

## Sheet: Sheet1
eGFP-DYRK1-(Y430H Y432H)-F1	ccggactcagatctcgagctcACATGATTGTGGAGCAAGATCGGC
eGFP-DYRK1-(Y430H Y432H)-R1	ATCGATAGAAACGGGATTGAATATGTTGGTGTATTC
eGFP-DYRK1-(Y430H Y432H)-F2	TCGACTGGGAGAGAGAATACACCAACATATTCAAT
eGFP-DYRK1-(Y430H Y432H)-R2	ttatctagatccggtggatccTCACGACGACGGGACGGG
eGFP-DYRK1-(Δ394–404)-F1	ccggactcagatctcgagctcACATGATTGTGGAGCAAGATCGGC
eGFP-DYRK1-(Δ394–404)-R1	GACCGCTTAGGATTACAAAGGAGGTTAATTTCAGGTGTGGAGAGAAA
eGFP-DYRK1-(Δ394–404)-F2	TTTCTCTCCACACCTGAAATTAACCTCCTTTGTAATCCTAAGCGGTC
eGFP-DYRK1-(Δ394–404)-R2	ttatctagatccggtggatccTCACGACGACGGGACGGG
proDYRK1(2974bp)-eGFP-F	aattctgcagtcgacggtaccTTCCCATACAAATGGAAGTTGGT
proDYRK1(2974bp)-eGFP-R	atggtggcgaccggtggatccTAACTTCGTGTTGAATTAAAAGTAAATCC
GST-DYRK1-F	GAAGTTCTGTTCCAGGGGCCCCTGGGATCCATGGCACAGGGGGGACAGGAAATGCA
GST-DYRK1-R	AAGCTTGTCGACGGAGCTCTTCGACGACGGGACGGGAGATTGCTG
DYRK1-BD-F	atggccatggaggccgaattcATGATTGTGGAGCAAGATCGGC
DYRK1-BD-R	ccgctgcaggtcgacggatccTCACGACGACGGGACGGG
DYRK1-(Y430H Y432H)-BD-F	atggccatggaggccgaattcATGATTGTGGAGCAAGATCGGC
DYRK1-(Y430H Y432H)-BD-R	ccgctgcaggtcgacggatccTCACGACGACGGGACGGG
mCherry-DYRK1-F1	tgaaccgtcagatccgctagcATGGTGAGCAAGGGCGAGG
mCherry-DYRK1-R1	ccCTTGTACAGCTCGTCCATGCC
mCherry-DYRK1-F2	atggacgagctgtacaagGGCGGCTCTGGCAGCGGTATGATTGTGGAGCAAGATCGG
mCherry-DYRK1-R2	ttatctagatccggtggatccTCACGACGACGGGACGGG
tdtomato-DYRK1-F	GAGCTCAAGCTTCGaattcTATGATTGTGGAGCAAGATCGGC
tdtomato-DYRK1-R	ATCTAGATCCGGTGGATCcTCACGACGACGGGACGGGAGATTG
Endophilin-pET30a-F	gctgatatcggatccgaattcATGGAGTTCAGGGTTCCTAAGTTAA
Endophilin-pET30a-R	tgcggccgcaagcttgtcgacGTCCAACAAACTAATATACGAAGCTGG
Endophilin-AD-F	GccatggaggccagtgaattcATGGAGTTCAGGGTTCCTAAGTTAA
Endophilin-AD-R	atgcccacccgggtggaattcTCAGTCCAACAAACTAATATACGAAGC
Endophilin-FLAG-F	GAGCTCAAGCTTCGAATTCATGGAGTTCAGGGTTCCTAAG
Endophilin-FLAG-R	GTCATCCTTGTAGTCGGATCCGTCCAACAAACTAATATACGAAGC
Endophilin-(residues 1–262)-AD-F	gccatggaggccagtgaattcATGGAGTTCAGGGTTCCTAAGTTAA
Endophilin-(residues 1–262)-AD-R	atgcccacccgggtggaattcAGGTTCACAAGTTCTTAGTTGAGCTTG
Endophilin-(residues 263–356)-AD-F	gccatggaggccagtgaattcTCACCTTCCCTTGGTTTATATAATCG
Endophilin-(residues 263–356)-AD-R	atgcccacccgggtggaattcTCAGTCCAACAAACTAATATACGAAGC
Endophilin-(residues 29–257)-AD-F	gccatggaggccagtgaattcCAGTTTACAGAAGAAAAGCTTGGC
Endophilin-(residues 29–257)-AD-R	atgcccacccgggtggaattcTAGTTGAGCTTGTAGGTCCTTCATACA
Endophilin-(residues 29–356)-AD-F	gccatggaggccagtgaattcCAGTTTACAGAAGAAAAGCTTGGC
Endophilin-(residues 29–356)-AD-R	cagctcgagctcgatggatccTCAGTCCAACAAACTAATATACGAAGC
Endophilin-(Δresidues 258–262)-AD-F1	gccatggaggccagtgaattcATGGAGTTCAGGGTTCCTAAGTTAA
Endophilin-(Δresidues 258–262)-AD-R1	gggaaggtgaTAGTTGAGCTTGTAGGTCCTTCATACA
Endophilin-(Δresidues 258–262)-AD-F2	agctcaactaTCACCTTCCCTTGGTTTATATAATCG
Endophilin-(Δresidues 258–262)-AD-R2	cagctcgagctcgatggatccTCAGTCCAACAAACTAATATACGAAGC
Endophilin-(Δresidues 1–28, 258–262)-AD-F	gccatggaggccagtgaattcCAGTTTACAGAAGAAAAGCTTGGC
Endophilin-(Δresidues 1–28, 258–262)-AD-R	cagctcgagctcgatggatccTCAGTCCAACAAACTAATATACGAAGC
Endophilin-eGFP-F	tcgagctcaagcttcgaattcATGGAGTTCAGGGTTCCTAAGTTAA
Endophilin-eGFP-R	atggtggcgaccggtggatccCCGTCCAACAAACTAATATACGAAGC
Endophilin-(residues 1–262)-eGFP-F	tcgagctcaagcttcgaattcATGGAGTTCAGGGTTCCTAAGTTAA
Endophilin-(residues 1–262)-eGFP-R	atggtggcgaccggtggatccCCAGGTTCACAAGTTCTTAGTTGAGCTTG
Endophilin-S263A-eGFP-F1	TatatcatatttatcggatccATGGAATTTAGAGTTCCCAAATTAACC
Endophilin-S263A-eGFP-R1	ACAAATTAAGCGAGGGGGCGGGCTCACTGGTCCT
Endophilin-S263A-eGFP-F2	AGGACCAGTGAGCCCGCCCCCTCGCTTAATTTGT
Endophilin-S263A-eGFP-R2	atggtggcgaccggtggatccCCATCAAGCAAACAAATATAAGAGACCG
Dynamin1-eGFP-F	tcgagctcaagcttcgaattcATGACGACAAATCAAGGAATGGA
Dynamin1-eGFP-R	atggtggcgaccggtggatccCCCGTTGGTCTTTGGGGGATCA
Dynamin1-S728A-eGFP-F1	TatatcatatttatcggatccATGACGACTACCAACCATGGAAT
Dynamin1-S728A-eGFP-R1	CTGGCTCTCACCCCCTGGTGCACCAGAGTCTTCTGTGCT
Dynamin1-S728A-eGFP-F2	AGCACAGAAGACTCTGGTGCACCAGGGGGTGAGAGCCAG
Dynamin1-S728A-eGFP-R2	AtggtggcgaccggtggatccCCCGTTGGTCTTTGCGGGATT
GST-CHC-(residues 830–1686)-F	cccctgggatccccggaattcACCATCAAGAACCTGATCATGGTC
GST-CHC-(residues 830–1686)-R	gatgcggccgctcgagtcgacTTACATCCCGAAGTTATAGCCACC
QRT-PCR-DYRK1-F	GCATACTGGAGAACCTATC
QRT-PCR-DYRK1-R	TTGAGTGGAAGCAGAATC
QRT-PCR-tubulin-F	AAAAACAGTTCCTACTTCGTTGAGTGG
QRT-PCR-tubulin-R	ATTCCATCTCATCCATACCTTCACC
proRab11A(2974bp)-eGFP-F	CcggactcagatctcgagctcTGCCACCTGGAATATACATTATGTTGTTACATC
proRab11A(2974bp)-eGFP-R	cgggcccgcggtaccgtcgacAAGTATTCAACCTTGTACTTTGTATAATACAAACT
Rab11A-eGFP-F	tcgagctcaagcttcgaattcATGGATAATGTGTACAGACGACATATGG
Rab11A-eGFP-R	atggtggcgaccggtggatccGGGGTTGTGCCGCAACATTTTG
VAMP2-F	ggtaccgcgggcccgggatccATGTCTGGATACGACGCGGT
VAMP2-R	ttgctcaccatggtgggatccGCAGTTTTCTTCTGTGTTTGGGTGACA
