# Supplementary material for: DYRK1-mediated phosphorylation of endocytic components is required for extracellular lumen expansion in ascidian notochord
Source: Biol Res. 2023 Mar 11;56:10. doi: 10.1186/s40659-023-00422-9 (PMC10007804; doi:10.1186/s40659-023-00422-9)
Supplement: Supplementary file 5 — Additional file 5: Table S2. Differential phosphoproteins [file 40659_2023_422_MOESM5_ESM.xlsx]

## Sheet: Signaificant difference
Protein Site	Sequence Window	Protein	Subject_id	Peptide	Best Localized Probability	Protein Site	FC(In/C)	P.value
evm.model.Chr1.1003_S33	SDTDEEPKVASEDDITPRNQE	evm.model.Chr1.1003	sp|P11029|ACAC_CHICK	VAsEDDITPR	0.974	evm.model.Chr1.1003_S33	2.32484	0.0164365
evm.model.Chr1.1033_S510	KIGRRRFSYASYSGRSSLASS	evm.model.Chr1.1033	sp|Q9JI55|PLEC_CRIGR	FSYAsYSGR	0.961	evm.model.Chr1.1033_S510	2.06759	1.66992e-05
evm.model.Chr1.1078_S344	LKENPTPKKSSPIVTASERPS	evm.model.Chr1.1078	sp|Q61164|CTCF_MOUSE	KSsPIVTASER	0.958	evm.model.Chr1.1078_S344	2.90965	0.0211015
evm.model.Chr1.1078_T576	KSKVQGPQPSTPTVQKTKRVF	evm.model.Chr1.1078	sp|Q61164|CTCF_MOUSE	VQGPQPStPTVQK	0.896	evm.model.Chr1.1078_T576	29.0274	0.00175608
evm.model.Chr1.1102_S1225	STLRLLRTFNSVDSINSRLDA	evm.model.Chr1.1102	sp|F1NY98|DSCAM_CHICK	TFNsVDSINSR	0.959	evm.model.Chr1.1102_S1225	3.72814	0.0299729
evm.model.Chr1.1102_S841	AQKMADSLLGSNAKLRSPSSV	evm.model.Chr1.1102	sp|F1NY98|DSCAM_CHICK	MADSLLGsNAK	0.971	evm.model.Chr1.1102_S841	2.44293	0.0166511
evm.model.Chr1.1102_S847	SLLGSNAKLRSPSSVKRDRIY	evm.model.Chr1.1102	sp|F1NY98|DSCAM_CHICK	LRsPSSVK	0.97	evm.model.Chr1.1102_S847	2.29923	0.00111119
evm.model.Chr1.1133_S1316	GRHRARRNRLSSVESGESNMV	evm.model.Chr1.1133	sp|Q9ULL1|PKHG1_HUMAN	LsSVESGESNMVAK	0.96	evm.model.Chr1.1133_S1316	2.78767	0.034243
evm.model.Chr1.1142_S577	PSLVEVEARESPFDGSMNKAE	evm.model.Chr1.1142	sp|Q9JKA5|GPA33_MOUSE	EsPFDGSMNK;EsPFDGsMNK	1	evm.model.Chr1.1142_S577	2.08521	0.0231731
evm.model.Chr1.1142_S582	VEARESPFDGSMNKAESEDFS	evm.model.Chr1.1142	sp|Q9JKA5|GPA33_MOUSE	ESPFDGsMNK;EsPFDGsMNK	1	evm.model.Chr1.1142_S582	2.1082	0.00591158
evm.model.Chr1.1147_S276	RPGESRKRTQSITSSDNTPKR	evm.model.Chr1.1147	sp|Q8IXT5|RB12B_HUMAN	TQsITSSDNTPK	0.972	evm.model.Chr1.1147_S276	2.03461	0.0136406
evm.model.Chr1.1155_S487	TSFQSNLTEKSPPIPVRGSNG	evm.model.Chr1.1155	sp|P67998|KS6B1_RABIT	sPPIPVR	1	evm.model.Chr1.1155_S487	2.82392	0.00660816
evm.model.Chr1.1162_S525	SPYYRTQSRNSPIIDSKYNIP	evm.model.Chr1.1162	sp|O54714|PIAS3_MOUSE	NsPIIDSK	0.973	evm.model.Chr1.1162_S525	3.13047	0.00581228
evm.model.Chr1.1194_S247	GVRQGNYKYKSGTTDVLSKVV	evm.model.Chr1.1194	sp|P70195|PSB7_MOUSE	YKsGTTDVLSK	0.965	evm.model.Chr1.1194_S247	2.17043	0.00381736
evm.model.Chr1.1203_S2137	DHFAEKQITLSPKRETLKRTA	evm.model.Chr1.1203	sp|Q9UIF8|BAZ2B_HUMAN	QITLsPK	0.972	evm.model.Chr1.1203_S2137	2.24353	0.0268671
evm.model.Chr1.1284_S1049	SGHVVGRVALSPSRNVVSPRG	evm.model.Chr1.1284	sp|A1A5G0|CLAP1_XENTR	VALsPSR	0.97	evm.model.Chr1.1284_S1049	2.68047	0.00958938
evm.model.Chr1.1284_S619	TPNGRFIRSRSDIDPASAKRS	evm.model.Chr1.1284	sp|A1A5G0|CLAP1_XENTR	SRsDIDPASAK	0.954	evm.model.Chr1.1284_S619	2.22527	0.00261522
evm.model.Chr1.1398_S2950	YLGKVSSLSDSPSALKTDRNY	evm.model.Chr1.1398	sp|Q62504|MINT_MOUSE	VSSLSDsPSALK	0.969	evm.model.Chr1.1398_S2950	3.47638	0.0175739
evm.model.Chr1.1398_S810	ELREMKSLPASPRSSVRSKVV	evm.model.Chr1.1398	sp|Q62504|MINT_MOUSE	SLPAsPR	0.915	evm.model.Chr1.1398_S810	3.00426	2.41818e-07
evm.model.Chr1.1398_S884	GEIIIKQPAVSPAITRTIKQE	evm.model.Chr1.1398	sp|Q62504|MINT_MOUSE	QPAVsPAITR	0.971	evm.model.Chr1.1398_S884	2.30235	0.00562261
evm.model.Chr1.1411_S837	VSFPRIGDQSSTVRIKGPSEC	evm.model.Chr1.1411	sp|Q8VDJ3|VIGLN_MOUSE	IGDQSsTVR	0.958	evm.model.Chr1.1411_S837	3.65091	0.0302062
evm.model.Chr1.1421_S199	RPRRLGGGLGSTRAAPTDDAA	evm.model.Chr1.1421	sp|P08621|RU17_HUMAN	LGGGLGsTR	0.961	evm.model.Chr1.1421_S199	3.31308	0.000974309
evm.model.Chr1.1430.1_S81	RGRKRKGLSPSPQRLFLSAVQ	evm.model.Chr1.1430.1	sp|Q96DM1|PGBD4_HUMAN	GLSPsPQR	0.971	evm.model.Chr1.1430.1_S81	3.4213	0.0104441
evm.model.Chr1.1439_S400	TFYDILDAKTSPSPSLNFENG	evm.model.Chr1.1439	sp|Q641I1|F135B_XENLA	TsPSPSLNFENGR	0.959	evm.model.Chr1.1439_S400	55.5207	0.00058486
evm.model.Chr1.1456_T431	PRSVTTTPGFTPRRDKLNINR	evm.model.Chr1.1456	sp|O08837|CDC5L_RAT	SVTTTPGFtPR;SVTTtPGFtPR;sVTTTPGFtPR;sVTTtPGFtPR	0.96	evm.model.Chr1.1456_T431	2.00524	0.0102667
evm.model.Chr1.1497_S156	KAKQSRAKMFSDQASARRLKN	evm.model.Chr1.1497	sp|P36241|RL19_DROME	MFsDQASAR	0.973	evm.model.Chr1.1497_S156	2.34632	0.00720992
evm.model.Chr1.1497_S160	SRAKMFSDQASARRLKNKEGR	evm.model.Chr1.1497	sp|P36241|RL19_DROME	MFSDQAsAR	0.971	evm.model.Chr1.1497_S160	2.23981	0.0139972
evm.model.Chr1.1521_T1324	DTEIKSQSQFTPKKLRFSCFD	evm.model.Chr1.1521	sp|Q8WYP5|ELYS_HUMAN	SQSQFtPK	0.972	evm.model.Chr1.1521_T1324	2.02689	0.0279769
evm.model.Chr1.1538_S152	AVVTDKLKSYSVMDLTKLPDT	evm.model.Chr1.1538	sp|Q2KI30|REEP2_BOVIN	SYsVMDLTK	0.971	evm.model.Chr1.1538_S152	2.44608	0.000734158
evm.model.Chr1.1592_S591	AELKQTSKLYSPSAGGKP***	evm.model.Chr1.1592	sp|Q8BRG8|TM209_MOUSE	LYsPSAGGKP	0.968	evm.model.Chr1.1592_S591	3.15304	0.00758511
evm.model.Chr1.1603_S255	LVIHKGVLSTSARSTASDSLS	evm.model.Chr1.1603	Uncharacterized protein	GVLSTsAR	0.819	evm.model.Chr1.1603_S255	6.74797	0.0369262
evm.model.Chr1.1658_S285	PPPETIPVRRSPVPLYIRRRQ	evm.model.Chr1.1658	sp|A2AH22|AMRA1_MOUSE	sPVPLYIR	0.974	evm.model.Chr1.1658_S285	2.18948	0.0011147
evm.model.Chr1.1715_S332	PCSHKQLSTNSISNRGDDENP	evm.model.Chr1.1715	sp|P85107|TGS1_RAT	QLSTNsISNR	0.968	evm.model.Chr1.1715_S332	2.58664	0.000594877
evm.model.Chr1.1734_S424	SRSRNIINAPSPRQDAGTRVT	evm.model.Chr1.1734	sp|O15014|ZN609_HUMAN	NIINAPsPR	1	evm.model.Chr1.1734_S424	2.15185	0.00235242
evm.model.Chr1.1739_Y395	SCYEHQRVYTYIQSRFYRAPE	evm.model.Chr1.1739	sp|Q92630|DYRK2_HUMAN	VYTyIQSR	0.971	evm.model.Chr1.1739_Y395	2.13245	0.0133575
evm.model.Chr1.1771_Y200	QLVRGEPNVSYICSRYYRAPE	evm.model.Chr1.1771	sp|P49841|GSK3B_HUMAN	GEPNVSyICSR	0.967	evm.model.Chr1.1771_Y200	2.04101	0.0126112
evm.model.Chr1.1796_S781	ATRRSNFSTSSVRLSTTKRTR	evm.model.Chr1.1796	sp|P46023|GR101_LYMST	SNFSTSsVR	0.958	evm.model.Chr1.1796_S781	2.29873	0.00813936
evm.model.Chr1.1813_S312	SSDVKLRKSISADADPVNNSR	evm.model.Chr1.1813	sp|F1LXF1|BCR_RAT	SIsADADPVNNSR	0.969	evm.model.Chr1.1813_S312	2.22111	0.016689
evm.model.Chr1.1837.1_S1181	YPLLDIRKVPSPLRHNPLNTK	evm.model.Chr1.1837.1	sp|O43166|SI1L1_HUMAN	KVPsPLR	1	evm.model.Chr1.1837.1_S1181	2.12198	0.000503114
evm.model.Chr1.1837.1_S473	KAAALAASSDSLGSKTSSVGG	evm.model.Chr1.1837.1	sp|O43166|SI1L1_HUMAN	AAALAASSDsLGSK	0.963	evm.model.Chr1.1837.1_S473	2.08808	0.00780135
evm.model.Chr1.1851_S53	NDSHIYKRNDSTQPLTDSQRK	evm.model.Chr1.1851	sp|Q9EQ25|S38A4_RAT	NDsTQPLTDSQR	0.969	evm.model.Chr1.1851_S53	2.05992	0.00724969
evm.model.Chr1.1874.1_S97	AMGNLKIDFGSPERADDARQL	evm.model.Chr1.1874.1	sp|P30676|GNAI_PATPE	IDFGsPER	1	evm.model.Chr1.1874.1_S97	2.40906	0.00100222
evm.model.Chr1.1927_S795	DFGLSRVLEESSDSTYTTRGG	evm.model.Chr1.1927	sp|Q91845|EPA4A_XENLA	VLEEsSDSTYTTR	0.845	evm.model.Chr1.1927_S795	43.3588	6.11201e-05
evm.model.Chr1.1978_S1022	YIKIAGGRNISPSFRIDLTNS	evm.model.Chr1.1978	sp|Q9HCL0|PCD18_HUMAN	NIsPSFR	0.973	evm.model.Chr1.1978_S1022	2.46807	0.0116796
evm.model.Chr1.1996_S97	NLISVRAPLASPVKGGTIINI	evm.model.Chr1.1996	sp|Q17QZ4|TFDP1_BOVIN	APLAsPVK	1	evm.model.Chr1.1996_S97	3.38323	0.0348529
evm.model.Chr1.2003_S318	HSMRVTNGPVSPGMRSRLAPT	evm.model.Chr1.2003	sp|Q5RJW5|IRS2B_XENLA	VTNGPVsPGMR	0.971	evm.model.Chr1.2003_S318	2.05148	0.008336
evm.model.Chr1.2048_T277	MTPWHSRFGGTFVHRGTKSIS	evm.model.Chr1.2048	sp|Q9UNS1|TIM_HUMAN	FGGtFVHR	1	evm.model.Chr1.2048_T277	2.96826	0.00260338
evm.model.Chr1.2066_S672	SGSNHSSRTNSPAFGSTASSR	evm.model.Chr1.2066	sp|Q9HCD6|TANC2_HUMAN	TNsPAFGSTASSR	0.969	evm.model.Chr1.2066_S672	5.78292	0.0123087
evm.model.Chr1.2068_S53	IDPNKKIDVGSFRVDPNGKTR	evm.model.Chr1.2068	sp|Q9Y2B0|CNPY2_HUMAN	IDVGsFR;KIDVGsFR	1	evm.model.Chr1.2068_S53	2.49758	0.00255913
evm.model.Chr1.2142_S44	NLRDNRRRFGSETALGERRDQ	evm.model.Chr1.2142	Uncharacterized protein	FGsETALGER	0.969	evm.model.Chr1.2142_S44	2.56928	0.00127153
evm.model.Chr1.2149_S498	TKGRSMQEATSLKNVAEVNDQ	evm.model.Chr1.2149	sp|Q5R5T8|SVOP_PONAB	SMQEATsLK	0.966	evm.model.Chr1.2149_S498	2.31274	0.0130822
evm.model.Chr1.2213_T66	RLVKYGETSPTVKFNNRRRRN	evm.model.Chr1.2213	sp|O94901|SUN1_HUMAN	YGETSPtVK	0.924	evm.model.Chr1.2213_T66	2.02912	0.00356665
evm.model.Chr1.2214_S30	LNKSPEVQNTSPVRIKKQKLP	evm.model.Chr1.2214	sp|Q2T9W7|MSPD1_BOVIN	SPEVQNTsPVR	0.967	evm.model.Chr1.2214_S30	2.06164	0.00623058
evm.model.Chr1.2238_S297	RNLTPTTIRVSPNTTPTRRPL	evm.model.Chr1.2238	sp|P27546|MAP4_MOUSE	VsPNTTPTR	0.973	evm.model.Chr1.2238_S297	2.09369	0.00777632
evm.model.Chr1.2301_S217	KRKSSKKYSDSPIERERKRRR	evm.model.Chr1.2301	Uncharacterized protein	KYSDsPIER;YSDsPIER	0.969	evm.model.Chr1.2301_S217	2.41748	0.0239346
evm.model.Chr1.2301_S266	NKKERKLEKISPVSLKKSTHI	evm.model.Chr1.2301	Uncharacterized protein	IsPVSLK;IsPVsLKK	1	evm.model.Chr1.2301_S266	2.31737	0.000404844
evm.model.Chr1.2301_S269	ERKLEKISPVSLKKSTHISPD	evm.model.Chr1.2301	Uncharacterized protein	IsPVsLKK	1	evm.model.Chr1.2301_S269	2.10866	0.00181109
evm.model.Chr1.2302_T291	GTDKSTSEGLTPASERSRSKQ	evm.model.Chr1.2302	sp|P30415|NKTR_MOUSE	STSEGLtPASER	0.971	evm.model.Chr1.2302_T291	5.22002	0.00131129
evm.model.Chr1.2312_S647	NSPLKFRNAASDSDLEAKNTK	evm.model.Chr1.2312	sp|Q9ULD6|INTU_HUMAN	NAAsDSDLEAK	0.962	evm.model.Chr1.2312_S647	3.72219	0.0146643
evm.model.Chr1.2330_T880	RAAVPRGPTTTPQGTSFKFDV	evm.model.Chr1.2330	sp|A6QR55|UBP4_BOVIN	GPTTtPQGTSFK	0.967	evm.model.Chr1.2330_T880	2.25109	0.0128909
evm.model.Chr1.2338_S425	RRSPSRSRSRSLSPYQRSSHR	evm.model.Chr1.2338	Uncharacterized protein	sLsPYQR	0.974	evm.model.Chr1.2338_S425	4.20557	0.0028591
evm.model.Chr1.2338_S427	SPSRSRSRSLSPYQRSSHRRT	evm.model.Chr1.2338	Uncharacterized protein	SLsPYQR;sLsPYQR	0.974	evm.model.Chr1.2338_S427	3.63332	0.0038291
evm.model.Chr1.2374_T176	TPPHEHKVTLTPEHKDTGADT	evm.model.Chr1.2374	Uncharacterized protein	VTLtPEHK	0.967	evm.model.Chr1.2374_T176	2.24349	0.00998385
evm.model.Chr1.2389_S874	NRRNFIGSQNSPPGSDRDTPI	evm.model.Chr1.2389	sp|Q9H694|BICC1_HUMAN	NFIGSQNsPPGSDR	0.971	evm.model.Chr1.2389_S874	2.31801	0.00431911
evm.model.Chr1.2394_S175	STGSNEYKDASDELSVTRMKR	evm.model.Chr1.2394	sp|Q8N7N5|DCAF8_MOUSE	DAsDELSVTR	0.972	evm.model.Chr1.2394_S175	2.40317	0.021291
evm.model.Chr1.2394_S179	NEYKDASDELSVTRMKRKHKL	evm.model.Chr1.2394	sp|Q8N7N5|DCAF8_MOUSE	DASDELsVTR	0.953	evm.model.Chr1.2394_S179	3.22067	0.000412513
evm.model.Chr1.2394_S75	NEQNCKDSTASPLKVKDHCSG	evm.model.Chr1.2394	sp|Q8N7N5|DCAF8_MOUSE	DSTAsPLK	0.973	evm.model.Chr1.2394_S75	3.24024	0.00333247
evm.model.Chr1.2396_T324	KVRILNEKVTTPTTTVYRCGP	evm.model.Chr1.2396	sp|Q3ZBV8|SYTC_BOVIN	VTtPTTTVYR	0.967	evm.model.Chr1.2396_T324	2.38647	0.0150318
evm.model.Chr1.2442_S94	KNLFKPHRYKSLVGIKVSRAI	evm.model.Chr1.2442	sp|Q6NYE2|RCC2_DANRE	YKsLVGIK	0.969	evm.model.Chr1.2442_S94	2.05771	0.000733731
evm.model.Chr1.2457_S252	DLERELQSSASPRGPSPTYGI	evm.model.Chr1.2457	sp|A2RRV3|PATL1_DANRE	ELQSSAsPR	0.968	evm.model.Chr1.2457_S252	2.89832	0.0103867
evm.model.Chr1.2464_S2	*********MSQYSENTSGLV	evm.model.Chr1.2464	sp|Q9H4A6|GOLP3_HUMAN	sQYSENTSGLVK	0.973	evm.model.Chr1.2464_S2	2.2023	0.000155317
evm.model.Chr1.2491_S364	YHERSNCRRASVFARRGTLPT	evm.model.Chr1.2491	sp|P70531|EF2K_RAT	RAsVFAR	1	evm.model.Chr1.2491_S364	2.06115	0.0118952
evm.model.Chr1.2495.1_S808	TTEITKVVRGSVSETMVEKQM	evm.model.Chr1.2495.1	sp|Q9Z2H5|E41L1_MOUSE	GsVSETMVEK	0.97	evm.model.Chr1.2495.1_S808	2.46653	0.0181408
evm.model.Chr1.2506_S479	QISVPFLRSNSMDSFNKNISR	evm.model.Chr1.2506	sp|Q91WL6|SNX11_MOUSE	SNsMDSFNK	0.969	evm.model.Chr1.2506_S479	2.60607	0.00371622
evm.model.Chr1.2514_S554	FKGPHDRIERSSPSPYSERRR	evm.model.Chr1.2514	Uncharacterized protein	sSPSPYSER	0.963	evm.model.Chr1.2514_S554	3.1399	0.000359281
evm.model.Chr1.2521_S607	ATSSNMKRATSLGVLNSKFDG	evm.model.Chr1.2521	sp|Q9NSK0|KLC4_HUMAN	ATsLGVLNSK	0.972	evm.model.Chr1.2521_S607	2.18337	0.00345997
evm.model.Chr1.2524_S322	RKLPSTLTRKSTVVNIKGVYS	evm.model.Chr1.2524	sp|Q96BD0|SO4A1_HUMAN	KsTVVNIK	0.955	evm.model.Chr1.2524_S322	195.141	0.000142693
evm.model.Chr1.2529_S598	ISQKPQHRFDSPVSMRGTEYV	evm.model.Chr1.2529	sp|Q7QGL0|KLHDB_ANOGA	FDsPVSMR	0.973	evm.model.Chr1.2529_S598	2.65496	0.00209353
evm.model.Chr1.2551_S191	PIFKDYQKHLSDIEDKYGSGS	evm.model.Chr1.2551	sp|Q9UKX7|NUP50_HUMAN	HLsDIEDK	1	evm.model.Chr1.2551_S191	2.66968	0.0317832
evm.model.Chr1.2686_S83	SRSPSRKQTRSTTRESLDRKS	evm.model.Chr1.2686	sp|P23913|LBR_CHICK	sTTREsLDR;sTTREsLDRK	0.968	evm.model.Chr1.2686_S83	2.10518	0.0331725
evm.model.Chr1.2706_S20	SFQDVTKTQQSVNLKQKITLA	evm.model.Chr1.2706	sp|Q59I64|YLAT2_DANRE	TQQsVNLK	0.972	evm.model.Chr1.2706_S20	2.55885	0.00389403
evm.model.Chr1.2731_S1077	NLNRNNSSRLSPGLQRRVLNP	evm.model.Chr1.2731	sp|O88664|TAOK1_RAT	LsPGLQR;NNsSRLsPGLQR	1	evm.model.Chr1.2731_S1077	2.40262	0.0174613
evm.model.Chr1.2742_S443	KKYFPDHSKGSISSLNNRLDL	evm.model.Chr1.2742	sp|Q2THW7|ZDHC5_RAT	GsISSLNNR	0.973	evm.model.Chr1.2742_S443	3.78791	0.0169104
evm.model.Chr1.2742_S446	FPDHSKGSISSLNNRLDLSSS	evm.model.Chr1.2742	sp|Q2THW7|ZDHC5_RAT	GSISsLNNR	0.971	evm.model.Chr1.2742_S446	2.48002	0.00116878
evm.model.Chr1.2750_Y424	GLARLIVDDEYSARQGAKFPI	evm.model.Chr1.2750	sp|Q1JPZ3|SRC_DANRE	LIVDDEySAR	0.957	evm.model.Chr1.2750_Y424	2.17562	0.0027767
evm.model.Chr1.2776_S1143	VSSARVVETSSLMRGPPEQEE	evm.model.Chr1.2776	sp|Q6UXM1|LRIG3_HUMAN	VVETSsLMR	0.953	evm.model.Chr1.2776_S1143	2.55337	0.00863902
evm.model.Chr1.2776_S999	RHLHSRSDLMSTPIRHNCQSF	evm.model.Chr1.2776	sp|Q6UXM1|LRIG3_HUMAN	SDLMsTPIR	0.954	evm.model.Chr1.2776_S999	2.07855	0.022473
evm.model.Chr1.2801_S392	HVPVVRPYVESPPKQSTESSL	evm.model.Chr1.2801	sp|Q5EAW9|TAF3_XENLA	PYVEsPPK	0.971	evm.model.Chr1.2801_S392	2.37848	0.0161383
evm.model.Chr1.2804_S541	VLAQERSNPDSPQHSRKNSDF	evm.model.Chr1.2804	sp|P83510|TNIK_MOUSE	SNPDsPQHSR;sNPDsPQHSR	0.966	evm.model.Chr1.2804_S541	35.1144	0.00502504
evm.model.Chr1.2835_S424	NNTISKSVEISPERHSNHHLT	evm.model.Chr1.2835	Uncharacterized protein	SVEIsPER	0.968	evm.model.Chr1.2835_S424	2.84926	0.0324512
evm.model.Chr1.2923_S1367	CLIRTQLDQTSLRWQSRVNTI	evm.model.Chr1.2923	sp|E9Q414|APOB_MOUSE	TQLDQTsLR	0.959	evm.model.Chr1.2923_S1367	3.18442	0.0268973
evm.model.Chr1.2923_S436	KAIVQPVEARSGSLVITTPER	evm.model.Chr1.2923	sp|E9Q414|APOB_MOUSE	sGSLVITTPER	0.95	evm.model.Chr1.2923_S436	2.04486	0.00827108
evm.model.Chr1.2929_S484	EKEAVKVDPSSSEELTKEFEA	evm.model.Chr1.2929	sp|Q9Y5Y0|FLVC1_HUMAN	VDPSsSEELTK	0.967	evm.model.Chr1.2929_S484	2.18213	0.0168125
evm.model.Chr1.3021_S236	QANDRTLVGSSAPTKQVAFFA	evm.model.Chr1.3021	sp|Q60760|GRB10_MOUSE	TLVGSsAPTK	0.956	evm.model.Chr1.3021_S236	3.4253	0.0134648
evm.model.Chr1.3058_S4659	PKKRSFGDVDSPGRFNPNNQF	evm.model.Chr1.3058	sp|P20929|NEBU_HUMAN	SFGDVDsPGR	0.97	evm.model.Chr1.3058_S4659	3.03474	0.0329042
evm.model.Chr1.3065_S225	SDCGKQSISNSPTVAAKFKKT	evm.model.Chr1.3065	sp|Q99469|STAC_HUMAN	QSISNsPTVAAK	0.971	evm.model.Chr1.3065_S225	8.8542	0.00380623
evm.model.Chr1.355_S895	PYLRGLRRQGSAIVGKPREDV	evm.model.Chr1.355	sp|Q70CQ4|UBP31_HUMAN	QGsAIVGKPR	1	evm.model.Chr1.355_S895	2.47954	0.0021806
evm.model.Chr1.380_S630	EEEGLSKFDQSTQEETDTKSE	evm.model.Chr1.380	sp|Q1LUT1|EDC4_DANRE	FDQsTQEETDTK	0.965	evm.model.Chr1.380_S630	2.63607	0.00478084
evm.model.Chr1.380_T631	EEGLSKFDQSTQEETDTKSEE	evm.model.Chr1.380	sp|Q1LUT1|EDC4_DANRE	FDQStQEETDTK	0.971	evm.model.Chr1.380_T631	3.19546	0.0182417
evm.model.Chr1.395_S17	MGNSVHLREDSVEPSPPAKGV	evm.model.Chr1.395	sp|P78417|GSTO1_HUMAN	EDsVEPSPPAK	0.974	evm.model.Chr1.395_S17	2.26064	0.0201929
evm.model.Chr1.410_S394	SQKKAHAITVSPKVVVSASSF	evm.model.Chr1.410	sp|Q9WTK2|CDYL_MOUSE	AHAITVsPK	0.944	evm.model.Chr1.410_S394	7.54778	0.0162998
evm.model.Chr1.410_S420	HSPKRLNVLNSPRLPRNNTSS	evm.model.Chr1.410	sp|Q9WTK2|CDYL_MOUSE	LNVLNsPR	1	evm.model.Chr1.410_S420	3.0614	0.0108854
evm.model.Chr1.439_S145	SRVSTLMNEASPKSKKRRSFL	evm.model.Chr1.439	sp|Q62261|SPTB2_MOUSE	VSTLMNEAsPK	0.973	evm.model.Chr1.439_S145	2.06161	0.0186848
evm.model.Chr1.490_S88	VATDSRATAGSYIASQTVKKV	evm.model.Chr1.490	sp|Q32KL2|PSB5_BOVIN	ATAGsYIASQTVK	0.969	evm.model.Chr1.490_S88	2.54324	0.00625812
evm.model.Chr1.523_S294	GNRSPVQRRKSVHFADSRGLD	evm.model.Chr1.523	sp|Q8BRJ4|PPR3E_MOUSE	sVHFADSR	0.974	evm.model.Chr1.523_S294	2.17221	0.00149037
evm.model.Chr1.558_S440	TKMQRINRAGSSTSITWGGKS	evm.model.Chr1.558	sp|Q7SXM7|PRP31_DANRE	AGsSTSITWGGK	0.972	evm.model.Chr1.558_S440	2.51846	0.00489601
evm.model.Chr1.577.1_T159	VDEKNEVEFDTRSEASSDINS	evm.model.Chr1.577.1	sp|Q96MU7|YTDC1_HUMAN	NEVEFDtR	1	evm.model.Chr1.577.1_T159	2.82544	0.000778663
evm.model.Chr1.581_S121	SIEENNTAAKSVQEDIMSKNS	evm.model.Chr1.581	sp|Q0P678|ZCH18_MOUSE	sVQEDIMSK	0.971	evm.model.Chr1.581_S121	4.23909	0.0497766
evm.model.Chr1.589_S164	ATIMRSSLRTSMTSLRSEHSN	evm.model.Chr1.589	sp|Q8WXH2|JPH3_HUMAN	TsMTSLR	0.969	evm.model.Chr1.589_S164	3.45473	0.00589493
evm.model.Chr1.589_S487	SDAKSGGLTVSPVPSRSGSVD	evm.model.Chr1.589	sp|Q8WXH2|JPH3_HUMAN	SGGLTVsPVPSR	0.972	evm.model.Chr1.589_S487	2.06091	0.0036375
evm.model.Chr1.589_S614	SLRIRPRKTVSVDVKDASELT	evm.model.Chr1.589	sp|Q8WXH2|JPH3_HUMAN	KTVsVDVK	0.964	evm.model.Chr1.589_S614	4.05393	0.014586
evm.model.Chr1.589_S744	STTHSRGYSGSQGYQEIKIEH	evm.model.Chr1.589	sp|Q8WXH2|JPH3_HUMAN	GYSGsQGYQEIK	0.964	evm.model.Chr1.589_S744	3.05327	0.038541
evm.model.Chr1.617.1_S1241	REGTKSGSRGSMGPPAAPYRG	evm.model.Chr1.617.1	sp|Q80XI3|IF4G3_MOUSE	GsMGPPAAPYR;SGsRGsMGPPAAPYR	0.974	evm.model.Chr1.617.1_S1241	2.62155	0.0110007
evm.model.Chr1.617.1_S1267	ALLDAARKLTSQEEKKRGTSP	evm.model.Chr1.617.1	sp|Q80XI3|IF4G3_MOUSE	KLTsQEEK	0.969	evm.model.Chr1.617.1_S1267	4.38483	0.0478418
evm.model.Chr1.617.1_T1198	RDTEPAPRSSTPTMINRFSAL	evm.model.Chr1.617.1	sp|Q80XI3|IF4G3_MOUSE	SStPTMINR	0.968	evm.model.Chr1.617.1_T1198	2.86818	0.00813037
evm.model.Chr1.682_S690	SSSRTLTPPQSPKSGLRSETS	evm.model.Chr1.682	sp|P0C0T2|ANKS6_RAT	TLTPPQsPK;TLtPPQsPK	0.969	evm.model.Chr1.682_S690	3.51915	0.0248603
evm.model.Chr1.713_S1745	LGGSPESKYISPSLRRKRSLL	evm.model.Chr1.713	sp|Q86YV5|PRAG1_HUMAN	YIsPSLR	0.972	evm.model.Chr1.713_S1745	8.21244	0.00229035
evm.model.Chr1.713_S2586	GRPGDRNSAASLVSRVVVPGT	evm.model.Chr1.713	sp|Q86YV5|PRAG1_HUMAN	NSAAsLVSR	0.968	evm.model.Chr1.713_S2586	3.43335	0.0011999
evm.model.Chr1.714_S501	KVVEDTPVNDSKHLLHDDEPN	evm.model.Chr1.714	sp|O15440|MRP5_HUMAN	VVEDTPVNDsK	0.97	evm.model.Chr1.714_S501	2.39186	0.00828492
evm.model.Chr1.723_S605	RPPQKTDINLSQEKTKQNLQE	evm.model.Chr1.723	sp|Q60855|RIPK1_MOUSE	TDINLsQEK	0.972	evm.model.Chr1.723_S605	2.16477	0.0036407
evm.model.Chr1.773_S69	KYHAIRYDEQSLHLKQGPSYI	evm.model.Chr1.773	sp|Q9JLA3|UGGG1_RAT	YDEQsLHLK	0.97	evm.model.Chr1.773_S69	2.58425	0.00146063
evm.model.Chr1.780_S545	TSAPVEQSPNSPKIISTSLTS	evm.model.Chr1.780	sp|O08876|KLF10_RAT	ATSAPVEQSPNsPK	0.97	evm.model.Chr1.780_S545	2.12222	0.0420813
evm.model.Chr1.784_S196	PSSGKIRRSRSAASLVDYRPQ	evm.model.Chr1.784	Uncharacterized protein	sAASLVDYR	0.972	evm.model.Chr1.784_S196	2.16952	0.00551148
evm.model.Chr1.791_S94	NNTLDRQTATSLFRIAKKYQP	evm.model.Chr1.791	sp|P32429|RL7A_CHICK	QTATsLFR	0.967	evm.model.Chr1.791_S94	2.05887	0.00167715
evm.model.Chr1.828_S244	NQKKKKNQRFSPQNTSSKRSL	evm.model.Chr1.828	sp|Q6GX84|FIGL1_RAT	FsPQNTSSK	0.972	evm.model.Chr1.828_S244	2.66636	0.0140562
evm.model.Chr1.844_S369	APTPKVMSPISPTPRSPILSR	evm.model.Chr1.844	sp|Q155Q3|DIXC1_HUMAN	VMSPIsPTPR;VMsPIsPTPR	0.967	evm.model.Chr1.844_S369	2.8209	0.0318927
evm.model.Chr1.858_S32	KLQNSNSDDDSSLPEKSEKTR	evm.model.Chr1.858	sp|Q9UA35|S28A3_EPTST	LQNSNSDDDsSLPEK	0.96	evm.model.Chr1.858_S32	3.03971	0.0462989
evm.model.Chr1.862_S699	KRPKSLRRVVSVTSGKSDDEI	evm.model.Chr1.862	sp|P21447|MDR1A_MOUSE	RVVsVTSGK	0.97	evm.model.Chr1.862_S699	2.07732	0.00550601
evm.model.Chr1.894_T507	DANINEGRLPTPQLRKMGGAL	evm.model.Chr1.894	sp|Q5RC32|MDM1_PONAB	LPtPQLR	1	evm.model.Chr1.894_T507	2.943	0.0037849
evm.model.Chr1.925_S417	KPKIRTAKPFSPKNKSLDADE	evm.model.Chr1.925	sp|Q6GNV6|CTIP_XENLA	TAKPFsPK	0.969	evm.model.Chr1.925_S417	2.23309	0.0215879
evm.model.Chr1.929_T1116	SPTSQHKVISTPTGTPVTAKS	evm.model.Chr1.929	sp|Q8CHI8|EP400_MOUSE	VIStPTGTPVTAK	0.964	evm.model.Chr1.929_T1116	3.95645	0.0170596
evm.model.Chr1.933_T173	GQKVRVRLSVTPEPRVKNRLH	evm.model.Chr1.933	sp|A4ZNR4|NKD2_DANRE	LSVtPEPR	0.972	evm.model.Chr1.933_T173	2.87545	0.008733
evm.model.Chr1.947_S202	TYRAGIPGQSSPGGKAVTNVI	evm.model.Chr1.947	sp|Q9Y4A5|TRRAP_HUMAN	AGIPGQSsPGGK	0.966	evm.model.Chr1.947_S202	2.23585	0.0140924
evm.model.Chr1.948_S1237	AERAWLSRSVSLPGARPWKDE	evm.model.Chr1.948	sp|Q9ESL4|M3K20_MOUSE	SVsLPGAR	0.964	evm.model.Chr1.948_S1237	2.33541	0.0284085
evm.model.Chr1.954.1_S230	APKETRSVEDSPEK*******	evm.model.Chr1.954.1	sp|P43487|RANG_HUMAN	SVEDsPEK	0.972	evm.model.Chr1.954.1_S230	3.95653	0.00331424
evm.model.Chr1.958.4_S1244	SGQRISFTSGSASTVRQLSSK	evm.model.Chr1.958.4	sp|D3ZB51|TUTLB_RAT	ISFTSGsASTVR	0.965	evm.model.Chr1.958.4_S1244	2.04427	0.00862913
evm.model.Chr1.961_S1654	MKNVDKRKTDSMSPDQRIRKK	evm.model.Chr1.961	sp|Q7Z6E9|RBBP6_HUMAN	KTDsMsPDQR	0.944	evm.model.Chr1.961_S1654	2.39995	0.0197704
evm.model.Chr1.965_S158	KDRCSVSPRRSASPVGRRSLS	evm.model.Chr1.965	sp|P84104|SRSF3_MOUSE	RsASPVGR;RsAsPVGR	1	evm.model.Chr1.965_S158	2.89852	0.0172254
evm.model.Chr1.965_S160	RCSVSPRRSASPVGRRSLSRS	evm.model.Chr1.965	sp|P84104|SRSF3_MOUSE	RsAsPVGR	1	evm.model.Chr1.965_S160	3.12433	0.0196591
evm.model.Chr1.968_S444	KNLKLGIHEDSQNRKKLAGFL	evm.model.Chr1.968	sp|O57521|HS90B_DANRE	LGIHEDsQNR	1	evm.model.Chr1.968_S444	2.06389	0.0161206
evm.model.Chr1.968_S56	SDALDKIRYESLTDPSKLDSG	evm.model.Chr1.968	sp|O57521|HS90B_DANRE	YEsLTDPSK	0.966	evm.model.Chr1.968_S56	3.63045	0.000813801
evm.model.Chr1.968_T284	KYTELEELNKTKPLWTRNPDD	evm.model.Chr1.968	sp|O57521|HS90B_DANRE	tKPLWTR	0.974	evm.model.Chr1.968_T284	4.91353	0.00115377
evm.model.Chr1.975_S465	GHLKKTLSVTSLRSRRQGSNL	evm.model.Chr1.975	sp|Q8K1N2|PHLB2_MOUSE	TLSVTsLR	0.955	evm.model.Chr1.975_S465	48.4825	0.00222758
evm.model.Chr1.977_S22	DLNKTMQKSASQSSMGYKKPY	evm.model.Chr1.977	sp|Q6P6S9|ENTP5_RAT	SAsQSSMGYK;SAsQSsMGYK	0.971	evm.model.Chr1.977_S22	2.15529	0.0103269
evm.model.Chr1.977_S25	KTMQKSASQSSMGYKKPYMGK	evm.model.Chr1.977	sp|Q6P6S9|ENTP5_RAT	SASQSsMGYK;SAsQSsMGYK	0.967	evm.model.Chr1.977_S25	2.73495	0.00399844
evm.model.Chr10.108_S307	DDKLAQSRPASPAPVAQPKPE	evm.model.Chr10.108	sp|Q8CFK2|TF3B_MOUSE	PAsPAPVAQPK	1	evm.model.Chr10.108_S307	2.99131	0.0297832
evm.model.Chr10.130_evm.model.Chr10.131_T2738	SKGGSVLGLATNSSRLGSNQF	evm.model.Chr10.130_evm.model.Chr10.131	sp|Q7Z6Z7|HUWE1_HUMAN	GGSVLGLAtNSSR	0.921	evm.model.Chr10.130_evm.model.Chr10.131_T2738	2.50047	0.0339766
evm.model.Chr10.159_S220	LQRRTTTIGQSPLIDRRSSIG	evm.model.Chr10.159	sp|Q5ZKR4|RABL3_CHICK	TTTIGQsPLIDR	0.971	evm.model.Chr10.159_S220	2.93501	0.018167
evm.model.Chr10.257_S182	VMQIRFVDGASPTKSNDMNGR	evm.model.Chr10.257	sp|Q9JJW6|ALRF2_MOUSE	FVDGAsPTK	0.974	evm.model.Chr10.257_S182	2.48647	0.0106616
evm.model.Chr10.286_T926	KNSGGSSIPNTPKKRNKNDSS	evm.model.Chr10.286	sp|A2BIL7|BAZ1B_DANRE	NSGGSSIPNtPK	0.972	evm.model.Chr10.286_T926	2.05073	0.00843398
evm.model.Chr10.290_S212	GTLPYKDIKGSSDSLSAMQGK	evm.model.Chr10.290	sp|Q8CG80|SHF_MOUSE	GsSDSLSAMQGK	0.963	evm.model.Chr10.290_S212	2.38874	0.0192202
evm.model.Chr10.332_S392	HVKCDVTRSTSLGEDVVKIID	evm.model.Chr10.332	Uncharacterized protein	STsLGEDVVK	0.969	evm.model.Chr10.332_S392	3.1502	0.014996
evm.model.Chr10.375_S785	DYREIPIEQGSPKNCKKKR**	evm.model.Chr10.375	sp|D4ABL6|MCTP1_RAT	EIPIEQGsPK	1	evm.model.Chr10.375_S785	2.06816	0.0109865
evm.model.Chr10.376_S845	KSRKRLWSARSPLPNNLEEKK	evm.model.Chr10.376	sp|B2RRD7|BRPF1_MOUSE	sPLPNNLEEK	1	evm.model.Chr10.376_S845	3.05066	0.000616177
evm.model.Chr10.390_S1078	HSPVANSRTPSPLAATRGSNG	evm.model.Chr10.390	sp|Q6NTN5|MTMRD_XENLA	TPsPLAATR	0.972	evm.model.Chr10.390_S1078	2.25797	0.017955
evm.model.Chr10.418_S204	PQREAGIKVESTEELVSKLKE	evm.model.Chr10.418	sp|P38117|ETFB_HUMAN	VEsTEELVSK	0.969	evm.model.Chr10.418_S204	2.67369	0.00926082
evm.model.Chr10.438_S673	SGKRFSAGFGSRDYRQQQNRG	evm.model.Chr10.438	sp|Q5RF43|DDX3Y_PONAB	FSAGFGsR	0.865	evm.model.Chr10.438_S673	2.72738	0.00260672
evm.model.Chr10.441_S155	SKSSSNSSSISPKTTSPFPSN	evm.model.Chr10.441	sp|O08561|PI4KB_RAT	SSSNSSSIsPK	0.97	evm.model.Chr10.441_S155	2.44291	0.017118
evm.model.Chr10.441_S506	SKLLESSLRLSVDDLKIISNP	evm.model.Chr10.441	sp|O08561|PI4KB_RAT	LsVDDLK	1	evm.model.Chr10.441_S506	2.60802	0.00267067
evm.model.Chr10.441_T48	DCIERVNLDDTFTKDSDEGVT	evm.model.Chr10.441	sp|O08561|PI4KB_RAT	VNLDDtFTK	0.957	evm.model.Chr10.441_T48	2.79425	0.0130253
evm.model.Chr10.447_S1742	YRNVVAGPQVSPRRTVHSASP	evm.model.Chr10.447	sp|Q5REW0|VIP2_PONAB	NVVAGPQVsPR	1	evm.model.Chr10.447_S1742	2.41946	0.00299723
evm.model.Chr10.482_S165	HSNKNAVTSISPTKTVDHWKQ	evm.model.Chr10.482	sp|Q6ZPY2|SMG5_MOUSE	NAVTSIsPTK	0.97	evm.model.Chr10.482_S165	2.06733	0.0225555
evm.model.Chr10.504_evm.model.Chr10.505_S229	PSTIRLSRSASFNVPVQQNRK	evm.model.Chr10.504_evm.model.Chr10.505	sp|A3KN83|SBNO1_HUMAN	SAsFNVPVQQNR	0.951	evm.model.Chr10.504_evm.model.Chr10.505_S229	3.39151	0.00847288
evm.model.Chr10.552_S384	KLSGSPRGASSPVLSYGRRRS	evm.model.Chr10.552	sp|O75385|ULK1_HUMAN	GASsPVLSYGR	0.957	evm.model.Chr10.552_S384	2.58344	0.0349316
evm.model.Chr10.555.1_S689	MKSTSEQMFGSSGRLTEEEDD	evm.model.Chr10.555.1	sp|E9Q394|AKP13_MOUSE	STSEQMFGsSGR	0.964	evm.model.Chr10.555.1_S689	3.55314	0.009049
evm.model.Chr10.565_S266	VGPKPSFVASSPKGKLKKANG	evm.model.Chr10.565	sp|Q9NRL2|BAZ1A_HUMAN	PSFVASsPK	0.968	evm.model.Chr10.565_S266	2.16198	0.016595
evm.model.Chr10.565_S862	PHLNPREETASPVLRQCINNN	evm.model.Chr10.565	sp|Q9NRL2|BAZ1A_HUMAN	EETAsPVLR	0.971	evm.model.Chr10.565_S862	2.47423	0.0397063
evm.model.Chr10.635_S924	KEKMKPARSLSSQLAGSRRNP	evm.model.Chr10.635	sp|O13046|WDHD1_XENLA	SLsSQLAGSR	0.966	evm.model.Chr10.635_S924	2.17646	0.0128967
evm.model.Chr10.636_S777	SQATRETTMSSPVRLARVRRD	evm.model.Chr10.636	sp|Q9JLB9|NECT3_MOUSE	ETTMSsPVR	0.971	evm.model.Chr10.636_S777	2.34872	0.00141181
evm.model.Chr10.646_T25	SAAEGSRYVLTSPRSLEACSR	evm.model.Chr10.646	sp|Q3UHB8|CC177_MOUSE	YVLtSPR	0.854	evm.model.Chr10.646_T25	2.62362	0.0365835
evm.model.Chr10.652_T758	PKLSTIKINRTMSPTPQLSVR	evm.model.Chr10.652	sp|Q9NZM4|BICRA_HUMAN	tMSPTPQLSVR	0.965	evm.model.Chr10.652_T758	2.54487	0.0333854
evm.model.Chr10.674_S345	FLSTWVLGLKSPDKPFPVKQD	evm.model.Chr10.674	sp|Q66H80|COPD_RAT	sPDKPFPVK	1	evm.model.Chr10.674_S345	2.08755	0.0121083
evm.model.Chr10.686_S398	NEVFKQERLPSPIKKSPEPSN	evm.model.Chr10.686	sp|Q6PCL0|TBX2B_XENLA	LPsPIKK;LPsPIKKsPEPSNHR	1	evm.model.Chr10.686_S398	3.21638	0.0296925
evm.model.Chr10.688.1_S1089	ISHRPRSVAVSPALHRKPAHG	evm.model.Chr10.688.1	sp|Q7Z401|MYCPP_HUMAN	SVAVsPALHR	0.971	evm.model.Chr10.688.1_S1089	3.13953	0.000310042
evm.model.Chr10.688.1_S1363	NRSPSRLITSSSSPRKRSQTA	evm.model.Chr10.688.1	sp|Q7Z401|MYCPP_HUMAN	LITSsSSPR	0.962	evm.model.Chr10.688.1_S1363	126.154	0.000263337
evm.model.Chr10.688.1_S1531	QDKMIAEKQASPDLQRKNENA	evm.model.Chr10.688.1	sp|Q7Z401|MYCPP_HUMAN	QAsPDLQR	1	evm.model.Chr10.688.1_S1531	2.36687	0.0059204
evm.model.Chr10.688.1_S1649	KGYDLYSSQSSLRSTDSHHSV	evm.model.Chr10.688.1	sp|Q7Z401|MYCPP_HUMAN	GYDLYSSQSsLR	0.966	evm.model.Chr10.688.1_S1649	4.02305	0.0333027
evm.model.Chr10.767_S500	DVSLDRNLSKSTGSIASSASR	evm.model.Chr10.767	Uncharacterized protein	sTGSIASSASR	0.966	evm.model.Chr10.767_S500	3.68693	0.00729616
evm.model.Chr10.773_S684	VSYERRSISLSPTSGEKYTES	evm.model.Chr10.773	sp|E9Q793|JHY_MOUSE	SISLsPTSGEK	0.962	evm.model.Chr10.773_S684	2.56159	0.000281046
evm.model.Chr10.786.1_S1540	TGSPDRNRSFSPSFRRSASPT	evm.model.Chr10.786.1	sp|Q8CJ40|CROCC_MOUSE	SFsPSFR	0.964	evm.model.Chr10.786.1_S1540	2.68193	0.0294055
evm.model.Chr10.796_S185	SRSTSSYLRASPADPTGISQK	evm.model.Chr10.796	sp|Q90837|ERG_CHICK	AsPADPTGISQK	0.972	evm.model.Chr10.796_S185	2.09647	0.036388
evm.model.Chr10.826_S258	NIAKESVGLNSPSANKVPPVP	evm.model.Chr10.826	sp|D4AB66|STON2_RAT	ESVGLNsPSANK	0.963	evm.model.Chr10.826_S258	5.59241	0.0197417
evm.model.Chr10.826_S453	ALNRLSAEMNSLRGFNRADKG	evm.model.Chr10.826	sp|D4AB66|STON2_RAT	LSAEMNsLR	0.971	evm.model.Chr10.826_S453	2.8805	0.00327583
evm.model.Chr10.84.1_S372	DVTHDTSRTQSPSLARLNLDR	evm.model.Chr10.84.1	sp|Q80VM7|ANR24_MOUSE	TQsPSLAR	0.944	evm.model.Chr10.84.1_S372	2.70477	0.000876773
evm.model.Chr10.904_S122	VLVEGLPRSGSWQDLKDHMRE	evm.model.Chr10.904	sp|Q6DII2|SRSF1_XENTR	SGsWQDLK	0.971	evm.model.Chr10.904_S122	2.91709	0.00724569
evm.model.Chr10.921_S344	DWSGKPLQSSSQVAEVSRNHP	evm.model.Chr10.921	sp|P78368|KC1G2_HUMAN	PLQSSsQVAEVSR	0.965	evm.model.Chr10.921_S344	2.03224	0.00245434
evm.model.Chr10.921_S350	LQSSSQVAEVSRNHPQQQRPR	evm.model.Chr10.921	sp|P78368|KC1G2_HUMAN	PLQSSSQVAEVsR	0.97	evm.model.Chr10.921_S350	3.58007	0.0180059
evm.model.Chr10.922_S481	PPSPKNWGTTSPTRMAGDAGN	evm.model.Chr10.922	sp|Q3UHK8|TNR6A_MOUSE	NWGTTsPTR	0.968	evm.model.Chr10.922_S481	2.17082	0.0267705
evm.model.Chr10.933_S117	EKSSVTGPTPSPTKKAEMAAE	evm.model.Chr10.933	sp|Q7ZXS7|CXG1_XENLA	SSVTGPTPsPTK;SSVTGPTPsPTKK	0.969	evm.model.Chr10.933_S117	2.07915	0.00788891
evm.model.Chr10.959_S235	QRPSADSMPKSPTEESFRERG	evm.model.Chr10.959	sp|P10894|PLCB1_BOVIN	QRPSADSMPKsPTEESFR;sPTEESFR	0.969	evm.model.Chr10.959_S235	2.7116	0.0406174
evm.model.Chr11.174_S131	DLVECHRLKSSFYSGDKHHEE	evm.model.Chr11.174	sp|Q9UKG1|DP13A_HUMAN	LKSsFYSGDK	0.958	evm.model.Chr11.174_S131	5.34611	0.0306793
evm.model.Chr11.218_S6	*****MPQLNSDEAANDEPKT	evm.model.Chr11.218	sp|Q800Q5|T7L1B_DANRE	PQLNsDEAANDEPK	1	evm.model.Chr11.218_S6	2.08306	0.0215433
evm.model.Chr11.225_S167	TPTEQSPVEKSLSPIPERERS	evm.model.Chr11.225	sp|A3KQ55|MEPCE_DANRE	sLsPIPER	1	evm.model.Chr11.225_S167	2.44151	0.0430753
evm.model.Chr11.233_S305	KKQKSLNKQNSPTWARSPTGP	evm.model.Chr11.233	sp|O43524|FOXO3_HUMAN	QNsPTWAR	0.973	evm.model.Chr11.233_S305	2.12158	0.0457876
evm.model.Chr11.246_S1197	RLIRSPQSAFSPAKKAHTQGP	evm.model.Chr11.246	sp|P97789|XRN1_MOUSE	SPQSAFsPAK;SPQSAFsPAKK	0.969	evm.model.Chr11.246_S1197	3.51564	0.0173669
evm.model.Chr11.303_S561	ELNAAKARLSSENGEFGRQLE	evm.model.Chr11.303	sp|Q90339|MYSS_CYPCA	LSsENGEFGR	0.971	evm.model.Chr11.303_S561	2.33611	0.0271516
evm.model.Chr11.303_S716	DLTIDLERSNSAAAALDKKQR	evm.model.Chr11.303	sp|Q90339|MYSS_CYPCA	SNsAAAALDK;SNsAAAALDKK	0.966	evm.model.Chr11.303_S716	2.45787	0.0277642
evm.model.Chr11.317_S399	QRNEVGKVTISSPVKMVEQAP	evm.model.Chr11.317	sp|Q99583|MNT_HUMAN	VTIsSPVK	0.964	evm.model.Chr11.317_S399	6.29287	0.0230817
evm.model.Chr11.407_T169	KAGNDDTVTATPKFMDYRSVL	evm.model.Chr11.407	Uncharacterized protein	AGNDDTVTAtPK	0.97	evm.model.Chr11.407_T169	2.74982	0.00378645
evm.model.Chr11.409_S321	NALKLEKPLPSPGKRVPDHEK	evm.model.Chr11.409	sp|Q9CZ62|CEP97_MOUSE	LEKPLPsPGK	1	evm.model.Chr11.409_S321	2.37145	0.0327158
evm.model.Chr11.427_S179	KTSFNAEDTPSPSKSVESAES	evm.model.Chr11.427	sp|Q99697|PITX2_HUMAN	TSFNAEDTPsPSK	0.965	evm.model.Chr11.427_S179	2.01834	0.0223005
evm.model.Chr11.446_S711	EELEEKSIRMSPVPVRRSFKR	evm.model.Chr11.446	sp|Q8BYR2|LATS1_MOUSE	MsPVPVR	1	evm.model.Chr11.446_S711	2.0363	0.0083625
evm.model.Chr11.447_S1067	SDKSTREPVTSPERLSHMKWE	evm.model.Chr11.447	sp|P52948|NUP98_HUMAN	EPVTsPER	0.97	evm.model.Chr11.447_S1067	2.25108	0.0039962
evm.model.Chr11.544_S394	YLTLARRGRRSSFNNVRRLYD	evm.model.Chr11.544	sp|Q9Y4G8|RPGF2_HUMAN	RsSFNNVR	0.939	evm.model.Chr11.544_S394	2.31193	0.0185252
evm.model.Chr11.544_S519	VSTLPKFGANSPQALRKLLAL	evm.model.Chr11.544	sp|Q9Y4G8|RPGF2_HUMAN	FGANsPQALR	1	evm.model.Chr11.544_S519	2.08946	0.000514039
evm.model.Chr11.563_S590	KRVRIEPNVYSDTEQAKMENE	evm.model.Chr11.563	sp|O88680|C3AR_CAVPO	IEPNVYsDTEQAK	0.932	evm.model.Chr11.563_S590	7.48607	0.00318382
evm.model.Chr11.579_S377	DQNNMVKENLSETASVKSYV*	evm.model.Chr11.579	sp|P51914|CXA4_XENLA	ENLsETASVK;ENLsETAsVK;ENLsETAsVKsYV	0.973	evm.model.Chr11.579_S377	2.56697	0.00659601
evm.model.Chr11.579_S381	MVKENLSETASVKSYV*****	evm.model.Chr11.579	sp|P51914|CXA4_XENLA	ENLSETAsVK;ENLSETAsVKsYV;ENLSEtAsVK;ENLsETAsVK;ENLsETAsVKsYV	0.972	evm.model.Chr11.579_S381	2.34459	0.0152292
evm.model.Chr11.98_T162	TNEEREERTITPDATPRASPQ	evm.model.Chr11.98	sp|E9Q9R9|DLG5_MOUSE	TItPDATPR	0.968	evm.model.Chr11.98_T162	2.47391	0.0396224
evm.model.Chr12.109_S108	SPMTPRGDSSSAPSTPRDGSS	evm.model.Chr12.109	sp|Q9NUQ3|TXLNG_HUMAN	GDSSsAPSTPR	0.971	evm.model.Chr12.109_S108	2.11736	0.019557
evm.model.Chr12.110_T140	SRPETPRAPNTPLSRKGSGNS	evm.model.Chr12.110	sp|Q52KD8|EAF6_XENLA	APNtPLSR	0.973	evm.model.Chr12.110_T140	3.12712	0.00504888
evm.model.Chr12.115_S938	ITTPKPASPKSSPLVKRKAPA	evm.model.Chr12.115	sp|Q9Z0R4|ITSN1_MOUSE	PAsPKsSPLVK	0.942	evm.model.Chr12.115_S938	5.06989	0.0147354
evm.model.Chr12.115_T926	KSYVKETTSTTPITTPKPASP	evm.model.Chr12.115	sp|Q9Z0R4|ITSN1_MOUSE	ETTSTtPITTPK;ETTSTtPITTPKPAsPK	0.967	evm.model.Chr12.115_T926	2.17397	0.0455364
evm.model.Chr12.117_S1407	KKKKRTFSNVSSGGEVKEGAS	evm.model.Chr12.117	sp|O60281|ZN292_HUMAN	TFSNVsSGGEVK;TFSNVssGGEVK;TFsNVsSGGEVK	0.961	evm.model.Chr12.117_S1407	2.28783	0.0248416
evm.model.Chr12.150_S340	VLLPKITRTNSIEIAKEKHRK	evm.model.Chr12.150	sp|Q96S38|KS6C1_HUMAN	TNsIEIAK	0.972	evm.model.Chr12.150_S340	3.22342	0.0398
evm.model.Chr12.152_S12	SRRTSNDSSKSGSSLAGSVGR	evm.model.Chr12.152	sp|Q96GD3|SCMH1_HUMAN	sGSSLAGSVGR	0.952	evm.model.Chr12.152_S12	2.3637	0.0201927
evm.model.Chr12.152_T602	DPKIEVMTPATPNKSVTTTSD	evm.model.Chr12.152	sp|Q96GD3|SCMH1_HUMAN	IEVMTPAtPNK	0.962	evm.model.Chr12.152_T602	2.43663	0.00750918
evm.model.Chr12.219_S1433	PTKAVTPEPPSPREVVTSPTT	evm.model.Chr12.219	sp|Q9QZQ1|AFAD_MOUSE	AVTPEPPsPR	0.972	evm.model.Chr12.219_S1433	2.24821	0.02196
evm.model.Chr12.219_S1440	EPPSPREVVTSPTTPKVEKSQ	evm.model.Chr12.219	sp|Q9QZQ1|AFAD_MOUSE	EVVTsPTTPK	0.97	evm.model.Chr12.219_S1440	2.52542	0.00742484
evm.model.Chr12.230_S4	*******MPGSVELASREAHT	evm.model.Chr12.230	sp|Q0P5V2|SOBP_MOUSE	PGsVELASR	0.973	evm.model.Chr12.230_S4	3.30625	0.0268719
evm.model.Chr12.289_S729	HHRAELLLKASISSSEDDVRE	evm.model.Chr12.289	sp|Q08DJ5|CAD18_BOVIN	AsISSSEDDVR;AsISsSEDDVR	0.971	evm.model.Chr12.289_S729	8.71089	0.00953025
evm.model.Chr12.289_S732	AELLLKASISSSEDDVRENII	evm.model.Chr12.289	sp|Q08DJ5|CAD18_BOVIN	ASISsSEDDVR;ASISssEDDVR;AsISsSEDDVR	0.97	evm.model.Chr12.289_S732	3.45075	0.0393986
evm.model.Chr12.300.2_S30	PIILKLLSQQSVTRQEWQDLF	evm.model.Chr12.300.2	sp|Q93034|CUL5_HUMAN	LLSQQsVTR	0.96	evm.model.Chr12.300.2_S30	3.32695	0.0335319
evm.model.Chr12.303_S76	DVEATRSVTFSTEERDRAGMC	evm.model.Chr12.303	sp|Q8N682|DRAM1_HUMAN	SVTFsTEER;sVTFsTEER	0.964	evm.model.Chr12.303_S76	2.13018	0.000109571
evm.model.Chr12.329_S301	DEDIPVAAPRSSVAKPTIGRA	evm.model.Chr12.329	sp|P30999|CTND1_MOUSE	sSVAKPTIGR	0.953	evm.model.Chr12.329_S301	2.13445	0.00483709
evm.model.Chr12.350_S320	PPSSPVPRPASVTVINRGNAY	evm.model.Chr12.350	sp|Q5ZKN5|FA53A_CHICK	PAsVTVINR	0.971	evm.model.Chr12.350_S320	2.70885	0.0275922
evm.model.Chr12.363_S227	CENNRYGMGTSVERSSASTNY	evm.model.Chr12.363	sp|P35486|ODPA_MOUSE	YGMGTsVER	0.956	evm.model.Chr12.363_S227	2.6141	0.00324065
evm.model.Chr12.392_T511	SSPANGERTSTPESSILMRRE	evm.model.Chr12.392	sp|Q6T4R5|NHS_HUMAN	TStPESSILMR	0.965	evm.model.Chr12.392_T511	4.59089	0.0288649
evm.model.Chr12.403_S3891	DLHTRLLPSQSPTSKSSSSSH	evm.model.Chr12.403	sp|Q3L8U1|CHD9_HUMAN	LLPSQsPTSK	0.972	evm.model.Chr12.403_S3891	2.00309	0.00593013
evm.model.Chr12.403_T1142	SPGKMGEDPMTPGGKKKRPRK	evm.model.Chr12.403	sp|Q3L8U1|CHD9_HUMAN	MGEDPMtPGGK	1	evm.model.Chr12.403_T1142	2.01331	0.00924945
evm.model.Chr12.420_S708	PIYEEQNMGRSPAYIDPSADK	evm.model.Chr12.420	sp|Q8BUZ3|TIGD4_MOUSE	sPAYIDPSADK	0.969	evm.model.Chr12.420_S708	4.67805	0.0054363
evm.model.Chr12.509_S1299	RRLKQRLGDVSPRSPRNRSVS	evm.model.Chr12.509	Uncharacterized protein	LGDVsPR	1	evm.model.Chr12.509_S1299	2.69353	0.0161423
evm.model.Chr12.512_S924	SKKKSTIEQLSPKRASLKHSS	evm.model.Chr12.512	sp|P14763|TSHR_CANLF	STIEQLsPK	0.972	evm.model.Chr12.512_S924	2.64004	0.0023522
evm.model.Chr12.552_S101	SPTASSKPSVSPAIKDVVRSD	evm.model.Chr12.552	Uncharacterized protein	PSVsPAIK;sPTASSKPSVsPAIK	0.968	evm.model.Chr12.552_S101	2.09366	0.00589027
evm.model.Chr12.552_S91	TSSKKSLRPKSPTASSKPSVS	evm.model.Chr12.552	Uncharacterized protein	PKsPTASSKPSVSPAIK;sPTASSKPSVSPAIK;sPTASSKPSVsPAIK	0.968	evm.model.Chr12.552_S91	2.75638	0.000961229
evm.model.Chr12.563_T14	LGIITKPVIATPDSSRPGTVQ	evm.model.Chr12.563	sp|Q63570|PRS6B_RAT	PVIAtPDSSR	0.937	evm.model.Chr12.563_T14	9.46402	0.00225428
evm.model.Chr12.592_S820	KESSRKRDQRSLSPLPRKRRY	evm.model.Chr12.592	sp|A4II09|EIF3A_XENTR	sLsPLPR	1	evm.model.Chr12.592_S820	2.69689	0.00322414
evm.model.Chr12.612_S266	ENNESSMEKASTLDTVTNSRM	evm.model.Chr12.612	sp|Q5I4F8|AQP8_NOTAL	AsTLDTVTNSR	0.959	evm.model.Chr12.612_S266	2.21914	0.00404441
evm.model.Chr12.640_S1041	DFAQTIKRVGSLVHETTKQSI	evm.model.Chr12.640	sp|Q8NFA0|UBP32_HUMAN	VGsLVHETTK	0.971	evm.model.Chr12.640_S1041	2.648	0.0254159
evm.model.Chr12.662_S607	FNVRSLAQGASPDPIDGKTKN	evm.model.Chr12.662	sp|A7MBJ2|SENP7_BOVIN	SLAQGAsPDPIDGK	0.972	evm.model.Chr12.662_S607	2.00081	0.0190786
evm.model.Chr12.703_S353	GTNNRSDLLQSPPRGFFQPDP	evm.model.Chr12.703	sp|Q9UBI9|HDC_HUMAN	SDLLQsPPR	0.972	evm.model.Chr12.703_S353	3.38651	0.0262636
evm.model.Chr12.708_S1197	RHRGEEHRKLSQTLSKSLDSL	evm.model.Chr12.708	sp|Q80YA9|CNKR2_MOUSE	KLsQTLSK	0.966	evm.model.Chr12.708_S1197	2.35311	0.00398952
evm.model.Chr12.760_S70	PPRPRSTRSASPIVRRSPASK	evm.model.Chr12.760	sp|O88799|ZAN_MOUSE	SAsPIVR	0.961	evm.model.Chr12.760_S70	3.18274	0.0146098
evm.model.Chr12.782_T263	PLAKWGTPNMTPKRTPKSSGR	evm.model.Chr12.782	sp|Q8UVK2|SPT6H_DANRE	WGTPNMtPK	0.972	evm.model.Chr12.782_T263	2.5779	0.00181868
evm.model.Chr12.788_S1342	IIIYDERAIGSDEEVLKSVIS	evm.model.Chr12.788	sp|D3ZQG6|TRIM2_RAT	AIGsDEEVLK	1	evm.model.Chr12.788_S1342	2.04234	0.0158049
evm.model.Chr13.124_S75	PQRKGNSDPESPLRRSKRLST	evm.model.Chr13.124	sp|Q8IYH5|ZZZ3_HUMAN	GNSDPEsPLR	0.971	evm.model.Chr13.124_S75	2.41394	0.0188808
evm.model.Chr13.147_T118	SDLMNRSAFRTLDGDIDLKIL	evm.model.Chr13.147	sp|Q28CW2|IFT43_XENTR	tLDGDIDLK	1	evm.model.Chr13.147_T118	3.64145	0.000202684
evm.model.Chr13.171_S410	MTNIRTPEQVSPRKHRAQISE	evm.model.Chr13.171	sp|Q5T9S5|CCD18_HUMAN	TPEQVsPR	0.961	evm.model.Chr13.171_S410	3.89677	0.000845306
evm.model.Chr13.249_S605	KGVDRGAKKKSVGNQVIRKGW	evm.model.Chr13.249	sp|Q08DF4|DYN1_BOVIN	sVGNQVIR	1	evm.model.Chr13.249_S605	2.14435	0.043529
evm.model.Chr13.249_T49	VMAYQLEERGTPNTLDYRIYY	evm.model.Chr13.249	sp|Q08DF4|DYN1_BOVIN	GtPNTLDYR	0.973	evm.model.Chr13.249_T49	2.02362	0.0472522
evm.model.Chr13.264_S484	RKSSKLPSNGSSGAIRSLMLD	evm.model.Chr13.264	sp|Q3T9X0|GTR9_MOUSE	LPSNGsSGAIR	0.968	evm.model.Chr13.264_S484	2.30188	0.00494796
evm.model.Chr13.302_S464	NHVIRNGIVASQELKEDDDEV	evm.model.Chr13.302	sp|Q5FWH7|S39AC_MOUSE	NGIVAsQELK	1	evm.model.Chr13.302_S464	2.07218	0.0119039
evm.model.Chr13.331_S40	ILFRNEGGRRSMSLSPIRTES	evm.model.Chr13.331	Uncharacterized protein	sMSLSPIR;sMSLsPIR	0.971	evm.model.Chr13.331_S40	2.38906	0.00813623
evm.model.Chr13.378_evm.model.Chr13.379_S220	QSQKSILRRGSLLERNHTSVT	evm.model.Chr13.378_evm.model.Chr13.379	sp|Q08AW4|PKHM3_XENLA	RGsLLER	1	evm.model.Chr13.378_evm.model.Chr13.379_S220	2.07783	0.00329635
evm.model.Chr13.386_S365	QETIEIKIGDSPPAGRMVAPY	evm.model.Chr13.386	sp|Q9H8Y8|GORS2_HUMAN	IGDsPPAGR	1	evm.model.Chr13.386_S365	3.04185	0.00589455
evm.model.Chr13.82_S712	PIGGRKSLGNSPTRGNATSAV	evm.model.Chr13.82	sp|E1C2U2|RIF1_CHICK	SLGNsPTR	0.951	evm.model.Chr13.82_S712	2.72697	0.00146718
evm.model.Chr13.84_S177	AKKSETSSAKSPLSPYPRGST	evm.model.Chr13.84	sp|Q2VPM4|Z703B_XENLA	sPLSPYPR	0.973	evm.model.Chr13.84_S177	2.14857	0.0489651
evm.model.Chr2.135_S7	****MSQNLNSPLKLNDKKTS	evm.model.Chr2.135	sp|Q4R4T9|RANB3_MACFA	SQNLNsPLK	0.962	evm.model.Chr2.135_S7	2.16032	0.012626
evm.model.Chr2.146_S154	NRQGSVSSTASPKHAPSVQSS	evm.model.Chr2.146	sp|Q9UBC2|EP15R_HUMAN	QGSVSSTAsPK	0.97	evm.model.Chr2.146_S154	2.20654	0.00718048
evm.model.Chr2.167_S999	SQSADKARKISFGEPGKRFDL	evm.model.Chr2.167	sp|Q8WXD9|CSKI1_HUMAN	KIsFGEPGK	1	evm.model.Chr2.167_S999	2.04547	0.00463306
evm.model.Chr2.195_S394	TASLSPVKTISPDTNVRRPSR	evm.model.Chr2.195	sp|Q9Y4B5|MTCL1_HUMAN	TIsPDTNVR	0.97	evm.model.Chr2.195_S394	10.882	0.00201528
evm.model.Chr2.240_S74	ATFFQSKPTKSQSEADLVEKL	evm.model.Chr2.240	sp|Q5HZL4|PAF15_XENLA	sQSEADLVEK	0.969	evm.model.Chr2.240_S74	2.35606	0.0164174
evm.model.Chr2.240_S76	FFQSKPTKSQSEADLVEKLLE	evm.model.Chr2.240	sp|Q5HZL4|PAF15_XENLA	SQsEADLVEK	0.972	evm.model.Chr2.240_S76	2.78528	0.00104046
evm.model.Chr2.269_S205	KPPAGRRRTQSDLNISQSSTS	evm.model.Chr2.269	sp|Q80Y56|RBNS5_MOUSE	TQsDLNISQSSTSK	0.967	evm.model.Chr2.269_S205	2.07789	0.014516
evm.model.Chr2.313_S246	RSRSPRRRRRSRTPPRRHRSR	evm.model.Chr2.313	sp|Q28H87|PR38A_XENTR	sRtPPRR	1	evm.model.Chr2.313_S246	3.48567	0.0205508
evm.model.Chr2.313_T248	RSPRRRRRSRTPPRRHRSRER	evm.model.Chr2.313	sp|Q28H87|PR38A_XENTR	SRtPPRR;sRtPPRR	1	evm.model.Chr2.313_T248	2.76454	0.0335722
evm.model.Chr2.358_S717	SPSPNQSAVRSDEDVIYRNTD	evm.model.Chr2.358	sp|Q9QYC0|ADDA_MOUSE	sDEDVIYR	0.973	evm.model.Chr2.358_S717	2.51299	0.00439364
evm.model.Chr2.363_S685	AKRMLSVNSPSSPSYSKDTFF	evm.model.Chr2.363	sp|Q5VT97|SYDE2_HUMAN	MLSVNSPsSPSYSK	0.956	evm.model.Chr2.363_S685	9.41616	0.00956908
evm.model.Chr2.389_S112	HQEPVQIRESSPTFGRTPSEN	evm.model.Chr2.389	sp|Q9NSC2|SALL1_HUMAN	ESsPTFGR	0.966	evm.model.Chr2.389_S112	2.21919	0.000767314
evm.model.Chr2.389_S629	DSVVDLSSRRSNPTSPVRSDH	evm.model.Chr2.389	sp|Q9NSC2|SALL1_HUMAN	sNPTsPVR	0.966	evm.model.Chr2.389_S629	3.9866	0.00277446
evm.model.Chr2.389_T632	VDLSSRRSNPTSPVRSDHLIK	evm.model.Chr2.389	sp|Q9NSC2|SALL1_HUMAN	SNPtSPVR	0.939	evm.model.Chr2.389_T632	59.1868	1.86075e-06
evm.model.Chr2.409_S35	DGRGILAADESSGTMGKRLDM	evm.model.Chr2.409	sp|Q9GKW3|ALDOC_MACFA	GILAADEsSGTMGK	0.951	evm.model.Chr2.409_S35	2.40417	0.0490678
evm.model.Chr2.426_T1292	NRRTRPPRGNTPPPIPTTKKQ	evm.model.Chr2.426	sp|Q8CGI1|F193A_MOUSE	GNtPPPIPTTK	0.973	evm.model.Chr2.426_T1292	2.10437	0.0239849
evm.model.Chr2.453_S142	RRSRSRDLDRSPDRHRYRSRS	evm.model.Chr2.453	sp|Q9UDY2|ZO2_HUMAN	DLDRsPDR	1	evm.model.Chr2.453_S142	3.41674	0.00513106
evm.model.Chr2.453_S152	SPDRHRYRSRSRDLDDSRRRH	evm.model.Chr2.453	sp|Q9UDY2|ZO2_HUMAN	sRDLDDSR	0.96	evm.model.Chr2.453_S152	2.43819	0.017169
evm.model.Chr2.453_S184	RRNKSRGYDVSRSRSRTPPRS	evm.model.Chr2.453	sp|Q9UDY2|ZO2_HUMAN	GYDVsRsR	0.971	evm.model.Chr2.453_S184	2.08284	0.00989355
evm.model.Chr2.453_S186	NKSRGYDVSRSRSRTPPRSRR	evm.model.Chr2.453	sp|Q9UDY2|ZO2_HUMAN	GYDVsRsR	0.971	evm.model.Chr2.453_S186	2.08284	0.00989355
evm.model.Chr2.453_Y1148	QPPPARQEPVYAQVNKNRPTA	evm.model.Chr2.453	sp|Q9UDY2|ZO2_HUMAN	QEPVyAQVNK	1	evm.model.Chr2.453_Y1148	2.28824	0.00400931
evm.model.Chr2.549_S965	RGATTPAPEGSWRRRRSPSPK	evm.model.Chr2.549	sp|Q6PCR7|EIF3A_DANRE	GATTPAPEGsWR	0.971	evm.model.Chr2.549_S965	2.17383	0.00254558
evm.model.Chr2.549_S984	PKRASPQGRRSPPPGRRVSPP	evm.model.Chr2.549	sp|Q6PCR7|EIF3A_DANRE	RsPPPGR	1	evm.model.Chr2.549_S984	4.10723	0.0187416
evm.model.Chr2.592_S510	VCAQDTKQYSSMPDLNKAASI	evm.model.Chr2.592	Uncharacterized protein	QYSsMPDLNK	0.962	evm.model.Chr2.592_S510	4.73374	0.0198128
evm.model.Chr2.596_T96	ERLSQIKPPTTK*********	evm.model.Chr2.596	sp|O35143|ATIF1_MOUSE	LSQIKPPTtK	0.967	evm.model.Chr2.596_T96	2.05241	0.0235655
evm.model.Chr2.635_S704	HVTVSRKRSLSEDGGSSRFPT	evm.model.Chr2.635	sp|Q5XPI4|RN123_HUMAN	SLsEDGGSSR	0.947	evm.model.Chr2.635_S704	2.09117	0.0190088
evm.model.Chr2.642_S217	KIRLIEDGGGSRSRSRSRSRS	evm.model.Chr2.642	sp|Q8VE97|SRSF4_MOUSE	LIEDGGGsR;LIEDGGGsRsR	1	evm.model.Chr2.642_S217	2.44896	0.00234471
evm.model.Chr2.642_S219	RLIEDGGGSRSRSRSRSRSRS	evm.model.Chr2.642	sp|Q8VE97|SRSF4_MOUSE	LIEDGGGsRsR	1	evm.model.Chr2.642_S219	2.42585	0.00345463
evm.model.Chr2.656_S420	GERKTIPDASSESPKAEGTSD	evm.model.Chr2.656	sp|Q8WUQ7|CATIN_HUMAN	TIPDASsESPK	0.943	evm.model.Chr2.656_S420	4.29652	0.00759567
evm.model.Chr2.661_T10	*MAEAAQAPETPKTQTTNHGE	evm.model.Chr2.661	sp|Q3B8H2|TOIPA_XENLA	AEAAQAPEtPK	1	evm.model.Chr2.661_T10	3.61119	0.0110673
evm.model.Chr2.667.3_S339	ETHEKVAATASLPARSCDVPK	evm.model.Chr2.667.3	Uncharacterized protein	VAATAsLPAR	0.969	evm.model.Chr2.667.3_S339	2.88383	0.0023533
evm.model.Chr2.673_S1518	PPQRNTGGRQSPFSDVRVIKL	evm.model.Chr2.673	sp|Q8VBX6|MPDZ_MOUSE	QsPFSDVR	0.973	evm.model.Chr2.673_S1518	2.26221	0.0125572
evm.model.Chr2.675_S1741	QSPIVQKRAESPSTNPESLRK	evm.model.Chr2.675	sp|Q9UK61|TASOR_HUMAN	AEsPSTNPESLR	0.972	evm.model.Chr2.675_S1741	2.3431	0.0179313
evm.model.Chr2.675_S894	PCAPDSTTKQSPVMTPQPRQP	evm.model.Chr2.675	sp|Q9UK61|TASOR_HUMAN	QsPVMTPQPR	0.973	evm.model.Chr2.675_S894	3.36011	0.0198446
evm.model.Chr2.678_S596	SVKIAYANTASPKKVIAS***	evm.model.Chr2.678	sp|Q9Y2L9|LRCH1_HUMAN	IAYANTAsPK;IAYANTAsPKK	0.97	evm.model.Chr2.678_S596	2.38458	0.00894655
evm.model.Chr2.697_S557	SELRRVIQQDSPKKKSNRDDV	evm.model.Chr2.697	sp|P31649|S6A13_MOUSE	VIQQDsPK	1	evm.model.Chr2.697_S557	3.10079	0.0119442
evm.model.Chr2.705_S103	QIPSLALQKFSPSVDKPMSRR	evm.model.Chr2.705	sp|Q00536|CDK16_HUMAN	FsPSVDKPMSR	0.973	evm.model.Chr2.705_S103	2.31562	0.000722858
evm.model.Chr2.726.1_S1791	STQRSSVRSQSITDTDEKSDE	evm.model.Chr2.726.1	sp|P70587|LRRC7_RAT	SQsITDTDEK	0.971	evm.model.Chr2.726.1_S1791	2.31248	0.00942096
evm.model.Chr2.732_S428	PGIPGRASSASPVINRQSPVP	evm.model.Chr2.732	sp|Q13363|CTBP1_HUMAN	ASSAsPVINR	0.971	evm.model.Chr2.732_S428	3.63014	0.00797226
evm.model.Chr2.778_S1145	PRTSSSVTPVSPKRKFTIKPF	evm.model.Chr2.778	sp|Q5U301|AKAP2_RAT	TSSSVTPVsPK	0.972	evm.model.Chr2.778_S1145	2.50789	0.00175138
evm.model.Chr2.778_S1358	TKQQVEPPPTSPRKISPVLTN	evm.model.Chr2.778	sp|Q5U301|AKAP2_RAT	QQVEPPPTsPR	0.957	evm.model.Chr2.778_S1358	3.12079	0.0335116
evm.model.Chr2.786_T1055	RAIGDGDASATPRQPTLLNTN	evm.model.Chr2.786	sp|Q69ZJ7|RIC1_MOUSE	AIGDGDASAtPR	0.967	evm.model.Chr2.786_T1055	16.9673	0.028583
evm.model.Chr2.797_S389	SKDLKVGTASSPILTKVSVEK	evm.model.Chr2.797	sp|F1NBT0|STK10_CHICK	VGTASsPILTK	0.97	evm.model.Chr2.797_S389	2.19161	0.00727204
evm.model.Chr2.801_S425	MKRQEGRLGGSPFTQGGSKRV	evm.model.Chr2.801	sp|Q02508|HGV2_HALRO	LGGsPFTQGGSK	0.929	evm.model.Chr2.801_S425	2.54821	0.0131899
evm.model.Chr2.828_S592	SLEKDIVTNVSPRIVRGTTSG	evm.model.Chr2.828	sp|Q8CHR6|DPYD_MOUSE	DIVTNVsPR	0.971	evm.model.Chr2.828_S592	2.63051	0.000866315
evm.model.Chr2.836_S390	TSDGVKLGHVSDDDVRGSDNE	evm.model.Chr2.836	sp|Q8C1D8|IWS1_MOUSE	LGHVsDDDVR	1	evm.model.Chr2.836_S390	2.02505	0.00253679
evm.model.Chr2.836_S709	HMPQSKRRRLSAGQSDGRKEE	evm.model.Chr2.836	sp|Q8C1D8|IWS1_MOUSE	LsAGQSDGR;RLsAGQSDGR;RLsAGQSDGRK	0.973	evm.model.Chr2.836_S709	2.2431	0.0099007
evm.model.Chr2.836_S760	YVIRPKWKIGSLETEDGERFN	evm.model.Chr2.836	sp|Q8C1D8|IWS1_MOUSE	IGsLETEDGER	0.972	evm.model.Chr2.836_S760	2.35629	0.0385948
evm.model.Chr2.887_S5	******MTATSVIGERVRTVS	evm.model.Chr2.887	sp|Q9HCF6|TRPM3_HUMAN	TATsVIGER	0.97	evm.model.Chr2.887_S5	2.45117	0.0124037
evm.model.Chr2.888_S985	QSSKSTITRQSSLDVHTRQKL	evm.model.Chr2.888	sp|Q9Y485|DMXL1_HUMAN	QsSLDVHTR	0.951	evm.model.Chr2.888_S985	3.09462	0.0295482
evm.model.Chr2.894_S38	VDHGKSTLTDSLVSKAGIIAG	evm.model.Chr2.894	sp|P13060|EF2_DROME	STLTDsLVSK	0.966	evm.model.Chr2.894_S38	2.3791	0.000930726
evm.model.Chr3.1001_S190	SSRNPAAAAASPRATSITTPQ	evm.model.Chr3.1001	sp|Q6P877|ADRM1_XENTR	NPAAAAAsPR	1	evm.model.Chr3.1001_S190	2.06545	0.0126303
evm.model.Chr3.1001_T198	AASPRATSITTPQRATETPAT	evm.model.Chr3.1001	sp|Q6P877|ADRM1_XENTR	ATSITtPQR	0.968	evm.model.Chr3.1001_T198	2.56684	0.000382467
evm.model.Chr3.1053_S246	TVTTAQKVKLSPTQAKIATNT	evm.model.Chr3.1053	sp|A1L224|CR3L2_DANRE	VKLsPTQAK	0.967	evm.model.Chr3.1053_S246	2.11657	0.0271008
evm.model.Chr3.1064_T279	SNRESISSDQTPTKKRLKKLK	evm.model.Chr3.1064	sp|Q5RJY2|G2E3_MOUSE	ESISSDQtPTK	0.963	evm.model.Chr3.1064_T279	2.14493	0.0371937
evm.model.Chr3.1111_S741	NDTGRIPHNDSLSTAHRRFNA	evm.model.Chr3.1111	sp|Q6DRG7|MYPT1_DANRE	IPHNDsLSTAHR	0.964	evm.model.Chr3.1111_S741	4.85566	0.0262426
evm.model.Chr3.1125_S240	DRTKKSLYNSSPRKSSGVDKQ	evm.model.Chr3.1125	sp|P49758|RGS6_HUMAN	SLYNSsPR	0.965	evm.model.Chr3.1125_S240	2.42342	0.00984508
evm.model.Chr3.1125_S252	RKSSGVDKQPSPIPQMKSETI	evm.model.Chr3.1125	sp|P49758|RGS6_HUMAN	QPsPIPQMK	1	evm.model.Chr3.1125_S252	3.05103	0.0303895
evm.model.Chr3.1132_S269	IIQTRSKSSDSLDSSIRAYR*	evm.model.Chr3.1132	sp|Q3B7M1|KLH36_BOVIN	SKsSDsLDSSIR;SSDsLDSSIR;sKSSDsLDSSIR	0.962	evm.model.Chr3.1132_S269	2.10791	0.0327462
evm.model.Chr3.1154_S214	PPKRSYQRGRSPLPARERYQG	evm.model.Chr3.1154	sp|Q7KMJ6|NITO_DROME	GRsPLPAR	1	evm.model.Chr3.1154_S214	2.14488	0.00983021
evm.model.Chr3.1154_S35	PNRRSFREINSPEYRERDGRF	evm.model.Chr3.1154	sp|Q7KMJ6|NITO_DROME	EINsPEYR	0.973	evm.model.Chr3.1154_S35	2.29455	0.0168813
evm.model.Chr3.1154_Y68	RRKSPYISPKYSPPMEVSRGR	evm.model.Chr3.1154	sp|Q7KMJ6|NITO_DROME	ySPPMEVSR	0.94	evm.model.Chr3.1154_Y68	2.5659	0.0372034
evm.model.Chr3.1162_T495	AMPAVPLIRATPPVPLRHIAP	evm.model.Chr3.1162	sp|E9Q7E2|ARID2_MOUSE	AtPPVPLR	1	evm.model.Chr3.1162_T495	2.81027	0.0279173
evm.model.Chr3.1187_S519	RKHQRVGKSLSEAPSSRTLIN	evm.model.Chr3.1187	sp|Q92539|LPIN2_HUMAN	SLsEAPSSR	0.966	evm.model.Chr3.1187_S519	3.36464	0.000115266
evm.model.Chr3.1232_S422	SSKHRGNVLTSPGGRKHGGKD	evm.model.Chr3.1232	sp|Q8NB78|KDM1B_HUMAN	GNVLTsPGGR	0.971	evm.model.Chr3.1232_S422	2.03174	0.030674
evm.model.Chr3.1245_S506	MRSQRRNKRLSTEDVKARNQL	evm.model.Chr3.1245	sp|P52963|E41LA_MOUSE	RLsTEDVK	0.962	evm.model.Chr3.1245_S506	2.64374	0.0134332
evm.model.Chr3.1254.1_S727	QSKKRTKRLKSGDEPITKKLK	evm.model.Chr3.1254.1	sp|P25977|UBF1_RAT	LKsGDEPITK	0.969	evm.model.Chr3.1254.1_S727	2.08208	0.00382532
evm.model.Chr3.132_S1245	TGLSERLSLTSPDVKHDVTRG	evm.model.Chr3.132	sp|Q4H4B6|SCRIB_DANRE	LSLTsPDVK	0.958	evm.model.Chr3.132_S1245	2.03655	0.00617343
evm.model.Chr3.151_S149	EWVIRRVATGSFIRRNVGVKE	evm.model.Chr3.151	sp|Q9I7S8|PUR6_DROME	VATGsFIR	0.965	evm.model.Chr3.151_S149	2.77301	1.39633e-05
evm.model.Chr3.173.1_S345	EPTLRIPHSRSQPVIINNPGK	evm.model.Chr3.173.1	sp|Q8IY17|PLPL6_HUMAN	sQPVIINNPGK	1	evm.model.Chr3.173.1_S345	2.37006	0.0106327
evm.model.Chr3.215_S853	EKSRSLPRTASPSELRGDAKH	evm.model.Chr3.215	sp|O97902|ASAP1_BOVIN	TAsPSELR	0.97	evm.model.Chr3.215_S853	4.21455	0.00548134
evm.model.Chr3.322_S494	ERRARSNSINSDSVFEEKTSN	evm.model.Chr3.322	Uncharacterized protein	SNSINsDSVFEEK;SNsINsDSVFEEK	0.971	evm.model.Chr3.322_S494	2.11541	0.0225594
evm.model.Chr3.329_S726	SKTNLNQSKISDSEGEFTKLI	evm.model.Chr3.329	sp|Q6DG36|ZNT5_DANRE	IsDSEGEFTK	0.971	evm.model.Chr3.329_S726	2.45633	0.0173268
evm.model.Chr3.339_S102	KINAMTKNFQSLESRLSALEG	evm.model.Chr3.339	sp|A5D989|EF1D_BOVIN	NFQsLESR	0.972	evm.model.Chr3.339_S102	2.0438	0.000763459
evm.model.Chr3.387_S21	LIKSLETNDPSPVIGRKKQLI	evm.model.Chr3.387	sp|Q96HJ3|CCD34_HUMAN	SLETNDPsPVIGR	0.972	evm.model.Chr3.387_S21	54.0097	6.9633e-05
evm.model.Chr3.459_S1107	SPALQKPSTVSPIKHTSVLSD	evm.model.Chr3.459	sp|Q3ULM6|USPL1_MOUSE	PSTVsPIK	0.963	evm.model.Chr3.459_S1107	4.99701	0.0430422
evm.model.Chr3.459_S835	KSETEKKSADSPVVSDQVKIN	evm.model.Chr3.459	sp|Q3ULM6|USPL1_MOUSE	SADsPVVSDQVK	0.962	evm.model.Chr3.459_S835	2.86476	0.00249368
evm.model.Chr3.475_S2501	QESEDHGRTGSPSGSTMGTTN	evm.model.Chr3.475	sp|P51592|HYD_DROME	TGsPSGSTMGTTNLR	0.968	evm.model.Chr3.475_S2501	4.81621	0.00278453
evm.model.Chr3.475_S974	RSSPQTSRNQSEPILTAAGRS	evm.model.Chr3.475	sp|P51592|HYD_DROME	NQsEPILTAAGR	0.972	evm.model.Chr3.475_S974	2.20058	0.00564439
evm.model.Chr3.497_T461	YSKEDGHEVVTD*********	evm.model.Chr3.497	sp|Q0IHV9|DDX6_XENTR	EDGHEVVtD	1	evm.model.Chr3.497_T461	2.48516	0.00621344
evm.model.Chr3.503_S358	SIGKGLVNTWSRESQMLIKAF	evm.model.Chr3.503	sp|Q3SWZ4|EXOS9_BOVIN	GLVNTWsR	0.939	evm.model.Chr3.503_S358	2.87323	0.039669
evm.model.Chr3.507_S170	RKVTSFRFGGSGDEGDLKNTN	evm.model.Chr3.507	sp|Q80WC1|UBN2_MOUSE	FGGsGDEGDLK	1	evm.model.Chr3.507_S170	2.83753	0.0183248
evm.model.Chr3.51.7_S644	HRRESRQYDGSFEKFTGSCWG	evm.model.Chr3.51.7	sp|Q9P273|TEN3_HUMAN	QYDGsFEK	0.944	evm.model.Chr3.51.7_S644	2.64277	0.000270225
evm.model.Chr3.510_S4379	KTKEKRTRTTSLQDVDGRPQW	evm.model.Chr3.510	sp|Q9JHU4|DYHC1_MOUSE	TTsLQDVDGR	0.97	evm.model.Chr3.510_S4379	2.38494	0.0120321
evm.model.Chr3.529_S223	SAIRSSNKDNSSDDEEY****	evm.model.Chr3.529	sp|Q4KLJ8|PDCL3_RAT	SSNKDNsSDDEEY	0.958	evm.model.Chr3.529_S223	2.47873	0.00260099
evm.model.Chr3.539.1_S663	MMEKDNLSLPSSDHSRSYPVT	evm.model.Chr3.539.1	sp|O94868|FCSD2_HUMAN	DNLSLPsSDHSR;DNLsLPsSDHSR	0.959	evm.model.Chr3.539.1_S663	5.31414	0.00603524
evm.model.Chr3.540_S646	RAPRRFYRLGSQTDVKSSLRS	evm.model.Chr3.540	sp|P46019|KPB2_HUMAN	LGsQTDVK	0.971	evm.model.Chr3.540_S646	2.21245	0.0104318
evm.model.Chr3.551_S691	GVKRSSSRGDSDDESSVNSRS	evm.model.Chr3.551	sp|Q5RDW9|CSTF3_PONAB	GDsDDESSVNSR;SSsRGDsDDESSVNSR	0.972	evm.model.Chr3.551_S691	2.26013	0.0392556
evm.model.Chr3.563_T101	QLYNRKVASLTSGSRYKQQPL	evm.model.Chr3.563	sp|Q6P791|LTOR1_RAT	VASLtSGSR	0.963	evm.model.Chr3.563_T101	3.06583	0.00378931
evm.model.Chr3.597_S137	RKRTRHTNTNSPSSPNVVKRR	evm.model.Chr3.597	sp|Q9DAT2|MRGBP_MOUSE	HTNTNsPSSPNVVK	0.936	evm.model.Chr3.597_S137	3.93196	0.0433476
evm.model.Chr3.602_S988	SDPCIDVRLSSPLLPDRVTPE	evm.model.Chr3.602	sp|Q6H1V1|BEST3_MOUSE	LSsPLLPDR	0.965	evm.model.Chr3.602_S988	2.12105	0.00178352
evm.model.Chr3.631_S36	ESSTKRPRNDSINDAPKAKVV	evm.model.Chr3.631	sp|Q92541|RTF1_HUMAN	NDsINDAPK	1	evm.model.Chr3.631_S36	2.89742	0.00264073
evm.model.Chr3.682_S64	YGYTAMHRASSEGQVDVVGKL	evm.model.Chr3.682	sp|Q8WVL7|ANR49_HUMAN	ASsEGQVDVVGK	0.936	evm.model.Chr3.682_S64	4.22684	0.0103506
evm.model.Chr3.691_S271	TANGRDPAEISDDDEA*****	evm.model.Chr3.691	sp|Q9Y365|STA10_HUMAN	DPAEIsDDDEA;TANGRDPAEIsDDDEA	1	evm.model.Chr3.691_S271	2.48666	0.00832781
evm.model.Chr3.703_S1279	DDTEAMQRAVSTESNLYRSAE	evm.model.Chr3.703	sp|A2AAE1|K1109_MOUSE	AVsTESNLYR	0.968	evm.model.Chr3.703_S1279	2.9158	0.0151204
evm.model.Chr3.815_T22	NKICLLERVPTSASIEVVKEL	evm.model.Chr3.815	sp|Q3ZCD7|TECR_BOVIN	VPtSASIEVVK	0.972	evm.model.Chr3.815_T22	2.35694	8.16294e-05
evm.model.Chr3.828_S2275	LPQRKNTVFGSQAKHNPFPLS	evm.model.Chr3.828	sp|Q9DE14|ATR_XENLA	NTVFGsQAK	0.968	evm.model.Chr3.828_S2275	2.14001	0.0298862
evm.model.Chr3.840_S13	RDTKIYVGNLSSSTTRGDLEY	evm.model.Chr3.840	sp|Q16629|SRSF7_HUMAN	IYVGNLsSSTTR	0.954	evm.model.Chr3.840_S13	2.72247	0.0241191
evm.model.Chr3.843_S508	VHQINKATGDSPTIRNMHHTT	evm.model.Chr3.843	sp|Q14117|DPYS_HUMAN	ATGDsPTIR	0.962	evm.model.Chr3.843_S508	2.2012	0.00274088
evm.model.Chr3.848_T843	SGLLTDDMSSTRQESAAQSLE	evm.model.Chr3.848	sp|Q98936|PTPRG_CHICK	SGLLTDDMSStR	0.955	evm.model.Chr3.848_T843	4.53423	0.0204832
evm.model.Chr3.890_S154	KTNSSASPKRSPSFGSRRLSP	evm.model.Chr3.890	Uncharacterized protein	RsPSFGSR	0.968	evm.model.Chr3.890_S154	2.16692	0.00900326
evm.model.Chr3.921.1_S453	HMLCKRVNLASGGGREQIVER	evm.model.Chr3.921.1	sp|O60343|TBCD4_HUMAN	RVNLAsGGGR;VNLAsGGGR	1	evm.model.Chr3.921.1_S453	2.51204	0.0217826
evm.model.Chr3.925_S223	AFDEAIAKLDSLSEESYKDST	evm.model.Chr3.925	sp|Q2F637|1433Z_BOMMO	LDsLSEESYK	0.968	evm.model.Chr3.925_S223	2.61625	0.000164159
evm.model.Chr4.240_S4	*******MPLSPNPRRSGSLT	evm.model.Chr4.240	sp|Q9GM70|ST17A_RABIT	PLsPNPR	1	evm.model.Chr4.240_S4	2.12384	0.0204475
evm.model.Chr4.273.3_S55	AIGNNGCRSNSPYAEVKGKEE	evm.model.Chr4.273.3	Uncharacterized protein	SNsPYAEVK	0.965	evm.model.Chr4.273.3_S55	2.29144	0.0196521
evm.model.Chr4.275_S2523	LDENEKNMSRSDSADNDSLVT	evm.model.Chr4.275	sp|Q03164|KMT2A_HUMAN	sDSADNDSLVTPR	0.947	evm.model.Chr4.275_S2523	3.13785	0.0138564
evm.model.Chr4.370_S790	FQDHRRRRLMSTGSNISVERE	evm.model.Chr4.370	sp|Q7Z2Z2|EFL1_HUMAN	LMsTGSNISVER	0.97	evm.model.Chr4.370_S790	2.36552	0.000148182
evm.model.Chr4.38.1_S1529	PSNPNHDRGDSPLLINPSRGE	evm.model.Chr4.38.1	sp|P53804|TTC3_HUMAN	GDsPLLINPSR	0.972	evm.model.Chr4.38.1_S1529	3.96168	0.0207348
evm.model.Chr4.381_S557	PLSKPSPEAPSPILPRRPGRP	evm.model.Chr4.381	sp|Q8QFR2|HIRA_XENLA	PSPEAPsPILPR	0.972	evm.model.Chr4.381_S557	2.02467	0.0418315
evm.model.Chr4.386_S406	PESQSLARRNSTPAFTRVKSD	evm.model.Chr4.386	sp|Q5REB1|MPPD2_PONAB	RNsTPAFTR	0.964	evm.model.Chr4.386_S406	4.58165	0.0236471
evm.model.Chr4.394_S1371	IFLPLAATPKSPVKPVPIPRL	evm.model.Chr4.394	sp|O94880|PHF14_HUMAN	sPVKPVPIPR	1	evm.model.Chr4.394_S1371	2.48356	0.00813124
evm.model.Chr4.424_T175	GRSPASKGPSTPITDQKTKEF	evm.model.Chr4.424	sp|Q90ZA1|PARN_XENLA	GPStPITDQK	0.963	evm.model.Chr4.424_T175	2.10869	0.0182994
evm.model.Chr4.430_S16	MPRIRAGASGSPVTPISTGKK	evm.model.Chr4.430	sp|Q6DJN2|TRF6B_XENLA	AGASGsPVTPISTGK	0.971	evm.model.Chr4.430_S16	2.10632	0.0104623
evm.model.Chr4.445.1_S665	NPAKLSMASTSPAKSPATVNS	evm.model.Chr4.445.1	sp|Q7TSU7|KIRR2_MOUSE	LSMASTsPAK	0.966	evm.model.Chr4.445.1_S665	4.08946	0.00798705
evm.model.Chr4.445.1_S845	QSSLDKYERGSALSAAPLTAR	evm.model.Chr4.445.1	sp|Q7TSU7|KIRR2_MOUSE	GsALSAAPLTAR	0.97	evm.model.Chr4.445.1_S845	2.22417	0.00616017
evm.model.Chr4.445.1_T813	YAPSIGGTRTTPIPASITGSD	evm.model.Chr4.445.1	sp|Q7TSU7|KIRR2_MOUSE	TtPIPASITGSDR	0.968	evm.model.Chr4.445.1_T813	2.57022	0.0341846
evm.model.Chr4.447_S50	FMPKVAPRTDSQSSLLTKKDA	evm.model.Chr4.447	sp|O55125|NIPS1_MOUSE	TDsQSSLLTK	0.969	evm.model.Chr4.447_S50	2.32489	0.0129151
evm.model.Chr4.551_S28	GNDEEKSEKSSASDGSEGFVK	evm.model.Chr4.551	sp|Q9NQC3|RTN4_HUMAN	SEKSsASDGSEGFVK;SEKSsASDGsEGFVK;SEKssASDGSEGFVK;SEKssASDGsEGFVK;SsASDGSEGFVK	0.966	evm.model.Chr4.551_S28	2.02789	0.00937375
evm.model.Chr4.556_S133	GQKKNITTSQSQDY*******	evm.model.Chr4.556	sp|P16104|H2AX_HUMAN	KNITTSQsQDY;NITTSQsQDY	0.965	evm.model.Chr4.556_S133	11.8686	0.000215541
evm.model.Chr4.598_S342	KYKRQVTESLSEDADRGGGEE	evm.model.Chr4.598	sp|Q8NBS3|S4A11_HUMAN	QVTESLsEDADR	0.964	evm.model.Chr4.598_S342	2.26959	0.00282434
evm.model.Chr4.631_S20	VDAKVNVETESVEPKDTNGGT	evm.model.Chr4.631	sp|O70131|NINJ1_MOUSE	VNVETEsVEPK	0.972	evm.model.Chr4.631_S20	2.1631	0.00639796
evm.model.Chr4.631_S7	****MADTLESEKVDAKVNVE	evm.model.Chr4.631	sp|O70131|NINJ1_MOUSE	ADTLEsEKVDAK	0.964	evm.model.Chr4.631_S7	2.5625	0.0234194
evm.model.Chr4.633_S78	QKKQHRRRSSSVSGVSVSRSS	evm.model.Chr4.633	sp|Q6DN90|IQEC1_HUMAN	SSsVSGVSVSR	0.761	evm.model.Chr4.633_S78	2.01276	0.0347735
evm.model.Chr4.665_S416	KKTKKRAILESEEPEEKMNGH	evm.model.Chr4.665	sp|Q8CGA3|LAT4_MOUSE	AILEsEEPEEK	1	evm.model.Chr4.665_S416	2.10342	0.0104346
evm.model.Chr4.674.1_S711	AKFNLNSRPLSPTEVKNMEDT	evm.model.Chr4.674.1	sp|Q54468|CHB_SERMA	PLsPTEVK	0.97	evm.model.Chr4.674.1_S711	3.32838	0.0195554
evm.model.Chr4.676_S59	TLESPRNANISPITTRLAAQN	evm.model.Chr4.676	sp|P31652|SC6A4_RAT	NANIsPITTR	0.971	evm.model.Chr4.676_S59	2.39765	0.0308819
evm.model.Chr4.717_S194	SSSSSSPRGDSSEDQTSEINK	evm.model.Chr4.717	sp|Q0VFF9|RIC3_XENTR	GDsSEDQTSEINK	0.965	evm.model.Chr4.717_S194	2.11991	0.0407255
evm.model.Chr4.723.4_S831	NVKDADVEEGSTEQRHGTEGT	evm.model.Chr4.723.4	sp|P13596|NCAM1_RAT	DADVEEGsTEQR	0.973	evm.model.Chr4.723.4_S831	2.08087	0.005661
evm.model.Chr4.733_S1360	SPRIQQMGNISPAPTKLTGPI	evm.model.Chr4.733	sp|Q7Z2Z1|TICRR_HUMAN	IQQMGNIsPAPTK	0.95	evm.model.Chr4.733_S1360	2.07419	0.00627517
evm.model.Chr4.752_T46	VKKPHRYRPGTVALREIRRYQ	evm.model.Chr4.752	sp|Q6P823|H33_XENTR	YRPGtVALR	0.949	evm.model.Chr4.752_T46	3.70207	0.00239933
evm.model.Chr4.758_S182	KNRMGPGTAASPGQSNKVDIS	evm.model.Chr4.758	sp|Q6NYB7|RAB1A_RAT	MGPGTAAsPGQSNK	0.971	evm.model.Chr4.758_S182	2.18062	0.00471435
evm.model.Chr4.824_S213	FGGAMNQSRNSIYQPSPYKIP	evm.model.Chr4.824	sp|Q640Z6|NU153_XENLA	NsIYQPSPYK	0.972	evm.model.Chr4.824_S213	2.5723	0.000532988
evm.model.Chr4.824_S218	NQSRNSIYQPSPYKIPQATKV	evm.model.Chr4.824	sp|Q640Z6|NU153_XENLA	NSIYQPsPYK	0.954	evm.model.Chr4.824_S218	2.06726	0.0429668
evm.model.Chr4.848_S769	AAPPGITREFSNPGSVTRGFI	evm.model.Chr4.848	sp|O75689|ADAP1_HUMAN	EFsNPGSVTR	0.973	evm.model.Chr4.848_S769	2.32488	0.00383307
evm.model.Chr4.871_S30	TTSHKSRLSSSIHPFKKRRNR	evm.model.Chr4.871	sp|Q6P0D1|ZNT6_DANRE	LSSsIHPFK	0.968	evm.model.Chr4.871_S30	3.05392	0.0174037
evm.model.Chr4.873_S80	RRKKELSHGPSYNRLHGAPPS	evm.model.Chr4.873	sp|Q5ZIG3|S2546_CHICK	ELSHGPsYNR	0.96	evm.model.Chr4.873_S80	2.08923	0.00131824
evm.model.Chr4.886_S364	KSSELSDPTASRSSSALSLKQ	evm.model.Chr4.886	sp|Q8VHF0|MARK3_RAT	SSELSDPTAsR	0.967	evm.model.Chr4.886_S364	2.72731	0.00406301
evm.model.Chr4.889_T1439	EPSVSPRNVITPPQPKPSERK	evm.model.Chr4.889	sp|Q9Y618|NCOR2_HUMAN	NVItPPQPK	1	evm.model.Chr4.889_T1439	2.36471	0.0308715
evm.model.Chr4.892_S79	VVTKKRKIDASPIQRDSETPL	evm.model.Chr4.892	Uncharacterized protein	IDAsPIQR;KIDAsPIQR	1	evm.model.Chr4.892_S79	2.4597	0.000534876
evm.model.Chr5.103_evm.model.Chr5.104_S511	EEENKISDDHSLL********	evm.model.Chr5.103_evm.model.Chr5.104	sp|Q6GM59|MOT12_XENLA	ISDDHsLL	0.969	evm.model.Chr5.103_evm.model.Chr5.104_S511	2.09781	0.00579971
evm.model.Chr5.112_S490	RKSTGRLIVDSPRKGRPSSTI	evm.model.Chr5.112	sp|Q13976|KGP1_HUMAN	LIVDsPR	1	evm.model.Chr5.112_S490	2.18263	0.0112969
evm.model.Chr5.130_S228	DKINTGGGHGSPMKSASLHHH	evm.model.Chr5.130	Uncharacterized protein	INTGGGHGsPMK	0.968	evm.model.Chr5.130_S228	2.51089	0.0346598
evm.model.Chr5.151_S262	TEAERIDDVISPTRFTIPKET	evm.model.Chr5.151	sp|Q8K4L3|SVIL_MOUSE	IDDVIsPTR	0.968	evm.model.Chr5.151_S262	2.5993	0.00602451
evm.model.Chr5.151_T1175	KLRTGFKRFNTQPVNRDDIVE	evm.model.Chr5.151	sp|Q8K4L3|SVIL_MOUSE	FNtQPVNR;RFNtQPVNR	1	evm.model.Chr5.151_T1175	2.19269	0.0004904
evm.model.Chr5.158_S1156	YTNVVRDVAQSPDAGISSRDH	evm.model.Chr5.158	sp|Q61527|ERBB4_MOUSE	DVAQsPDAGISSR	0.972	evm.model.Chr5.158_S1156	2.31411	0.00298305
evm.model.Chr5.183_S976	SNIFRETPLPSPRNHTQSPPI	evm.model.Chr5.183	sp|Q9UQB3|CTND2_HUMAN	ETPLPsPR	0.968	evm.model.Chr5.183_S976	3.33481	0.00768793
evm.model.Chr5.272_S1307	GDNGFVIKISSDEETGV****	evm.model.Chr5.272	sp|Q2Y0W8|S4A8_HUMAN	ISsDEETGV	0.953	evm.model.Chr5.272_S1307	4.62832	0.0143702
evm.model.Chr5.334_S230	PFGRRPQRQNSVEALNKEIDM	evm.model.Chr5.334	sp|Q6P1L5|F117B_HUMAN	QNsVEALNK	1	evm.model.Chr5.334_S230	2.23025	0.0118102
evm.model.Chr5.341_S120	LGKTADGLASSPRKSQHLDST	evm.model.Chr5.341	sp|Q15058|KIF14_HUMAN	TADGLASsPR	0.965	evm.model.Chr5.341_S120	12.4981	0.00742377
evm.model.Chr5.341_T144	QGNKTLINPMTQSPKQRKLPP	evm.model.Chr5.341	sp|Q15058|KIF14_HUMAN	TLINPMtQSPK	0.878	evm.model.Chr5.341_T144	2.83574	0.0209273
evm.model.Chr5.342_S224	RNGPLQNGPTSPKRDFTTPSS	evm.model.Chr5.342	Uncharacterized protein	NGPLQNGPTsPK	0.963	evm.model.Chr5.342_S224	2.1127	0.00554691
evm.model.Chr5.361_S53	EKVQLEESNQSKSEASVPSSP	evm.model.Chr5.361	sp|Q5ZLM0|CDC73_CHICK	VQLEESNQsK	0.967	evm.model.Chr5.361_S53	2.3863	0.0362892
evm.model.Chr5.377_S892	FSGEETLRSASLVLTNQRSSE	evm.model.Chr5.377	sp|Q1LUA6|TRIO_DANRE	SAsLVLTNQR	0.963	evm.model.Chr5.377_S892	2.29079	0.0374224
evm.model.Chr5.387_S289	STVVESKNNDSTLDVSRTQLT	evm.model.Chr5.387	Uncharacterized protein	NNDsTLDVSR	0.966	evm.model.Chr5.387_S289	2.27781	0.0186891
evm.model.Chr5.477_S18933	TQGIFHREPVSDQEQRREKEE	evm.model.Chr5.477	sp|A2ASS6|TITIN_MOUSE	EPVsDQEQR	1	evm.model.Chr5.477_S18933	4.18525	0.0060398
evm.model.Chr5.477_T19534	RSRFDAISQATERDASRSSTA	evm.model.Chr5.477	sp|A2ASS6|TITIN_MOUSE	FDAIsQAtER	1	evm.model.Chr5.477_T19534	2.57033	0.0218336
evm.model.Chr5.478_S289	KSILKHGRHQSPSPIRSVRMS	evm.model.Chr5.478	sp|A2ASS6|TITIN_MOUSE	HQsPSPIR;HQsPsPIR	1	evm.model.Chr5.478_S289	2.00274	0.0163259
evm.model.Chr5.478_S291	ILKHGRHQSPSPIRSVRMSPP	evm.model.Chr5.478	sp|A2ASS6|TITIN_MOUSE	HQSPsPIR;HQsPsPIR	1	evm.model.Chr5.478_S291	2.14259	0.00698719
evm.model.Chr5.478_S299	SPSPIRSVRMSPPVVRTTTKP	evm.model.Chr5.478	sp|A2ASS6|TITIN_MOUSE	MsPPVVR	1	evm.model.Chr5.478_S299	2.14567	0.0140048
evm.model.Chr5.478_S315	TTTKPREQSSSPMSRVHSVKA	evm.model.Chr5.478	sp|A2ASS6|TITIN_MOUSE	EQSSsPMSR	0.97	evm.model.Chr5.478_S315	3.21542	0.00549259
evm.model.Chr5.478_S903	RGRGVRRVVASPARSPGGLRM	evm.model.Chr5.478	sp|A2ASS6|TITIN_MOUSE	RVVAsPAR;VVAsPARsPGGLR	1	evm.model.Chr5.478_S903	2.38759	0.00385816
evm.model.Chr5.478_S907	VRRVVASPARSPGGLRMTSAS	evm.model.Chr5.478	sp|A2ASS6|TITIN_MOUSE	VVAsPARsPGGLR	1	evm.model.Chr5.478_S907	2.46625	0.00433094
evm.model.Chr5.478_S915	ARSPGGLRMTSASPVKRLRET	evm.model.Chr5.478	sp|A2ASS6|TITIN_MOUSE	MTsAsPVKR	0.959	evm.model.Chr5.478_S915	2.44692	0.00536989
evm.model.Chr5.483_S499	SSRGKPASRLSPAQDRRNDSN	evm.model.Chr5.483	sp|Q3YEC7|RABL6_HUMAN	LsPAQDR	1	evm.model.Chr5.483_S499	2.24334	0.00504968
evm.model.Chr5.483_S569	NTATQLYKSDSNQYLRNERNK	evm.model.Chr5.483	sp|Q3YEC7|RABL6_HUMAN	SDsNQYLR	0.965	evm.model.Chr5.483_S569	5.48102	0.00799175
evm.model.Chr5.49.6_S512	EKIEQRQTQESPFSATKSNYD	evm.model.Chr5.49.6	sp|Q6XDT4|IKZF_OIKDI	QTQEsPFSATK	0.968	evm.model.Chr5.49.6_S512	2.41113	0.00199665
evm.model.Chr5.49.6_S547	MTSQNDVRTASPFANVRSGDA	evm.model.Chr5.49.6	sp|Q6XDT4|IKZF_OIKDI	TAsPFANVR	0.963	evm.model.Chr5.49.6_S547	2.17978	0.0116514
evm.model.Chr5.513_S26	DDFELLQRVGSGTYGDVYKAK	evm.model.Chr5.513	sp|Q8IVH8|M4K3_HUMAN	VGsGTYGDVYK	0.964	evm.model.Chr5.513_S26	2.23002	0.0109105
evm.model.Chr5.524_T973	SRQSAATAPLTPVKTKLVTRP	evm.model.Chr5.524	sp|Q7Z591|AKNA_HUMAN	QSAATAPLtPVK	0.972	evm.model.Chr5.524_T973	3.68007	0.00640453
evm.model.Chr5.557_S469	RSGSNRFSSASVPSLKQLSIE	evm.model.Chr5.557	sp|Q9BYI3|HYCCI_HUMAN	FSSAsVPSLK;FSSAsVPsLK	0.968	evm.model.Chr5.557_S469	2.17365	0.0330043
evm.model.Chr5.557_S472	SNRFSSASVPSLKQLSIEDSP	evm.model.Chr5.557	sp|Q9BYI3|HYCCI_HUMAN	FSSASVPsLK;FSSAsVPsLK	0.968	evm.model.Chr5.557_S472	2.10441	0.0317323
evm.model.Chr5.557_S522	LSPNPSHDTDSPKVATKKSKG	evm.model.Chr5.557	sp|Q9BYI3|HYCCI_HUMAN	NLSPNPSHDTDsPK	0.966	evm.model.Chr5.557_S522	2.04568	0.036618
evm.model.Chr5.572_evm.model.Chr5.573_S611	SKLLYAAQAASPKRSNLGILT	evm.model.Chr5.572_evm.model.Chr5.573	sp|Q8BQN5|FA78B_MOUSE	LLYAAQAAsPK	0.971	evm.model.Chr5.572_evm.model.Chr5.573_S611	2.03409	0.00138028
evm.model.Chr5.576_S930	SQRIINDQAISPARGLNCARS	evm.model.Chr5.576	sp|Q9D3A8|CAPON_MOUSE	IINDQAIsPAR	1	evm.model.Chr5.576_S930	2.91771	0.0179175
evm.model.Chr5.576_T256	VVSRTAVNGLTPRKKVVMISE	evm.model.Chr5.576	sp|Q9D3A8|CAPON_MOUSE	TAVNGLtPR	0.969	evm.model.Chr5.576_T256	2.28578	0.0303418
evm.model.Chr5.577.1_S1020	PQQQIIGRTLSSTSYPTPKKP	evm.model.Chr5.577.1	sp|Q9HBL0|TENS1_HUMAN	TLsSTSYPTPK	0.969	evm.model.Chr5.577.1_S1020	2.53072	9.47237e-05
evm.model.Chr5.577.1_S1066	HSYKEDLLPESPRDKNSPTTP	evm.model.Chr5.577.1	sp|Q9HBL0|TENS1_HUMAN	EDLLPEsPR	1	evm.model.Chr5.577.1_S1066	2.61733	0.0323279
evm.model.Chr5.582.1_S446	ETRDGKIVSSSISEKQLLEDR	evm.model.Chr5.582.1	sp|P02543|VIME_PIG	IVSSsISEK	0.964	evm.model.Chr5.582.1_S446	3.1701	0.00245242
evm.model.Chr5.611_S685	SRQISESSSHSQATPSGRETP	evm.model.Chr5.611	sp|Q3TLH4|PRC2C_MOUSE	QISESSSHsQATPSGR;QISESSsHsQATPSGR	0.934	evm.model.Chr5.611_S685	4.84442	0.0395381
evm.model.Chr5.611_S750	PGIKRPSSRDSPSSIGSSNET	evm.model.Chr5.611	sp|Q3TLH4|PRC2C_MOUSE	DsPSSIGSSNETR	0.961	evm.model.Chr5.611_S750	2.33683	0.0128524
evm.model.Chr5.611_S753	KRPSSRDSPSSIGSSNETRRN	evm.model.Chr5.611	sp|Q3TLH4|PRC2C_MOUSE	DSPSsIGSSNETR	0.969	evm.model.Chr5.611_S753	2.12558	0.00826792
evm.model.Chr5.619_S1156	NVLYRKKSWASQSNFRNSVDL	evm.model.Chr5.619	sp|A6QLU6|AGRD1_BOVIN	SWAsQSNFR	0.969	evm.model.Chr5.619_S1156	2.14882	0.0191155
evm.model.Chr5.624_S1464	RGLRSVVSVASPEASPRAGSQ	evm.model.Chr5.624	sp|E9Q309|CE350_MOUSE	SVVSVAsPEASPR;SVVSVAsPEAsPR	0.971	evm.model.Chr5.624_S1464	2.04816	0.0424326
evm.model.Chr5.632.2_S201	IIRRSVTPPHSPRYRSPPRRD	evm.model.Chr5.632.2	sp|Q9NYV4|CDK12_HUMAN	RsVtPPHsPR;SVTPPHsPR;SVtPPHsPR;sVTPPHsPR	1	evm.model.Chr5.632.2_S201	2.31183	0.00958205
evm.model.Chr5.640_S688	LKVVAMDMPNSPGGKTYLVQQ	evm.model.Chr5.640	sp|P28749|RBL1_HUMAN	VVAMDMPNsPGGK	1	evm.model.Chr5.640_S688	2.27987	0.00146598
evm.model.Chr5.640_S700	GGKTYLVQQTSPGGKPVTVVS	evm.model.Chr5.640	sp|P28749|RBL1_HUMAN	TYLVQQTsPGGK	0.966	evm.model.Chr5.640_S700	2.16527	0.00800241
evm.model.Chr5.640_S910	PMPRPRLFQQSPRKVTNNIYI	evm.model.Chr5.640	sp|P28749|RBL1_HUMAN	LFQQsPR	1	evm.model.Chr5.640_S910	2.55956	0.0274991
evm.model.Chr5.646_S115	PYFEKSVVLDSPREGLDLFIE	evm.model.Chr5.646	sp|Q9VSL3|SEPIA_DROME	SVVLDsPR	0.972	evm.model.Chr5.646_S115	3.63584	0.0391268
evm.model.Chr5.646_S198	VVTKVIKESASNDDLLRYTEG	evm.model.Chr5.646	sp|Q9VSL3|SEPIA_DROME	ESAsNDDLLR	0.969	evm.model.Chr5.646_S198	4.58904	0.0188396
evm.model.Chr5.775_S793	KLADMYGGGESE*********	evm.model.Chr5.775	sp|O93319|CAD11_CHICK	KLADMYGGGEsE;LADMYGGGEsE	0.974	evm.model.Chr5.775_S793	2.16845	0.0118857
evm.model.Chr5.802_S14	FSEMHRKLRKSVSSPLIGSGR	evm.model.Chr5.802	sp|Q867C9|PFKAM_HORSE	KsVSSPLIGSGR;sVSSPLIGSGR	0.973	evm.model.Chr5.802_S14	2.14789	0.00348473
evm.model.Chr5.802_S16	EMHRKLRKSVSSPLIGSGRSI	evm.model.Chr5.802	sp|Q867C9|PFKAM_HORSE	KSVsSPLIGSGR;SVsSPLIGSGR	0.969	evm.model.Chr5.802_S16	2.17372	0.0431661
evm.model.Chr5.829_S122	LAERFAEHTSSIKECKETHPE	evm.model.Chr5.829	sp|Q14493|SLBP_HUMAN	FAEHTSsIK	0.96	evm.model.Chr5.829_S122	2.67751	0.0191046
evm.model.Chr5.829_S47	GFRQNNLSQNSPKYCKRERGG	evm.model.Chr5.829	sp|Q14493|SLBP_HUMAN	QNNLSQNsPK	0.96	evm.model.Chr5.829_S47	3.28718	0.0314854
evm.model.Chr5.840.1_S1145	FSPLTGVKSGSLSDVSAVTKQ	evm.model.Chr5.840.1	sp|P35658|NU214_HUMAN	SGsLSDVSAVTK	0.971	evm.model.Chr5.840.1_S1145	2.0918	0.00982788
evm.model.Chr5.840.1_S1235	EAKTIHAKSSSLSFESPGEKL	evm.model.Chr5.840.1	sp|P35658|NU214_HUMAN	SSsLSFESPGEK	0.97	evm.model.Chr5.840.1_S1235	2.27468	0.00102207
evm.model.Chr5.840.1_S1253	EKLSSVMRSSSASAAFFKAQA	evm.model.Chr5.840.1	sp|P35658|NU214_HUMAN	SSsASAAFFK	0.968	evm.model.Chr5.840.1_S1253	2.67724	0.00206423
evm.model.Chr5.840.1_S943	STYEGDSRSLSANNDLENKQP	evm.model.Chr5.840.1	sp|P35658|NU214_HUMAN	SLsANNDLENK;sLsANNDLENK	1	evm.model.Chr5.840.1_S943	2.07882	0.0245703
evm.model.Chr5.847_S1493	EIYRIPKRQQSVDPTLGGESE	evm.model.Chr5.847	sp|Q9BYW2|SETD2_HUMAN	QQsVDPTLGGESER	0.972	evm.model.Chr5.847_S1493	2.65291	0.0359883
evm.model.Chr5.847_S73	KQNVLKSPIQSPRKPINVSPQ	evm.model.Chr5.847	sp|Q9BYW2|SETD2_HUMAN	QNVLKsPIQsPR;SPIQsPR	1	evm.model.Chr5.847_S73	2.48357	0.0135762
evm.model.Chr5.847_S81	IQSPRKPINVSPQKLSNASPQ	evm.model.Chr5.847	sp|Q9BYW2|SETD2_HUMAN	KPINVsPQK	1	evm.model.Chr5.847_S81	2.19613	7.41984e-05
evm.model.Chr5.847_S97	NASPQKLSISSPQKLISASPS	evm.model.Chr5.847	sp|Q9BYW2|SETD2_HUMAN	LSISsPQK	0.965	evm.model.Chr5.847_S97	2.47572	0.0270247
evm.model.Chr5.917_S2539	ERIKKHHRSASDSEILRQAPK	evm.model.Chr5.917	sp|F1RD40|MYCB2_DANRE	SAsDSEILR	0.962	evm.model.Chr5.917_S2539	3.70822	0.0143089
evm.model.Chr5.917_S2570	SLAAFRGRSSSATPVTRSHST	evm.model.Chr5.917	sp|F1RD40|MYCB2_DANRE	SSsATPVTR	0.965	evm.model.Chr5.917_S2570	2.7582	0.00685684
evm.model.Chr5.917_S3035	HGNEQRGRSLSNQLTTSTKFL	evm.model.Chr5.917	sp|F1RD40|MYCB2_DANRE	SLsNQLTTSTK	0.971	evm.model.Chr5.917_S3035	2.34068	0.0054076
evm.model.Chr5.918_S225	PLKVGELTPASPRDVDPNLRE	evm.model.Chr5.918	sp|O75592|MYCB2_HUMAN	VGELTPAsPR	0.973	evm.model.Chr5.918_S225	3.44959	0.0140955
evm.model.Chr5.923_S319	TPLSERVRNLSPESLREALNH	evm.model.Chr5.923	sp|Q8NFW9|MYRIP_HUMAN	NLsPESLR	0.973	evm.model.Chr5.923_S319	2.09538	0.0415043
evm.model.Chr5.937_S843	SHPHILIKSNSVSTLSQRTLD	evm.model.Chr5.937	sp|Q8VHR0|PCD18_MOUSE	SNsVSTLSQR	0.948	evm.model.Chr5.937_S843	2.12162	0.000516482
evm.model.Chr5.973_S148	SALKAMESLGSQSGKTSKKVL	evm.model.Chr5.973	sp|P54985|PPIA_BLAGE	AMESLGsQSGK	0.966	evm.model.Chr5.973_S148	2.27554	0.00663077
evm.model.Chr5.976_S61	GAGSTMWRFYSEDSPGLKV**	evm.model.Chr5.976	sp|Q5RB31|SC61B_PONAB	FYsEDSPGLK	0.973	evm.model.Chr5.976_S61	2.0568	0.00423321
evm.model.Chr6.100_S213	RKLLISNRSCSEEQLLKVSGY	evm.model.Chr6.100	sp|Q86TL2|STIMA_HUMAN	SCsEEQLLK	0.97	evm.model.Chr6.100_S213	2.16407	0.00458781
evm.model.Chr6.164_S190	ITHRSTVIRRSTDANSNITSD	evm.model.Chr6.164	sp|Q9Z1S8|GAB2_MOUSE	sTDANSNITSDEK	0.962	evm.model.Chr6.164_S190	3.1058	0.0477687
evm.model.Chr6.183_S68	HFMNPTVKTKSPSSPLKMRGR	evm.model.Chr6.183	sp|Q6PGB8|SMCA1_MOUSE	TKsPSSPLK;TKsPSsPLK	0.97	evm.model.Chr6.183_S68	2.41251	0.00605085
evm.model.Chr6.183_S71	NPTVKTKSPSSPLKMRGRPRL	evm.model.Chr6.183	sp|Q6PGB8|SMCA1_MOUSE	TKSPSsPLK;TKsPSsPLK	0.961	evm.model.Chr6.183_S71	5.65763	0.00904193
evm.model.Chr6.203_S354	TIKQEKIEPTSPLRIKTEAVE	evm.model.Chr6.203	sp|O60293|ZC3H1_HUMAN	IEPTsPLR	0.968	evm.model.Chr6.203_S354	2.28045	0.00733186
evm.model.Chr6.219_S54	VAATRPVKPPSPKEPSETLFN	evm.model.Chr6.219	sp|Q9CPW0|CNTP2_MOUSE	PVKPPsPK	1	evm.model.Chr6.219_S54	2.11543	0.000129353
evm.model.Chr6.234.1_S34	KVTQYKAGKASLYAQGKRRYD	evm.model.Chr6.234.1	sp|P27075|RL44_CANTR	AsLYAQGK	0.973	evm.model.Chr6.234.1_S34	4.36024	0.00031037
evm.model.Chr6.265_S233	HGYKTVVMGASFRNTNQIKAL	evm.model.Chr6.265	sp|P37837|TALDO_HUMAN	TVVMGAsFR	0.97	evm.model.Chr6.265_S233	2.02686	0.00234075
evm.model.Chr6.292_S823	DKMVRTKSTSSLLEDGGGESR	evm.model.Chr6.292	sp|Q9QXN0|SHRM3_MOUSE	STSsLLEDGGGESR	0.963	evm.model.Chr6.292_S823	4.30151	0.030828
evm.model.Chr6.298_S1102	AGNNSITRKASGTWQEKSTHP	evm.model.Chr6.298	sp|Q90ZC7|KCMA1_XENLA	KAsGTWQEK	0.966	evm.model.Chr6.298_S1102	3.75996	0.0432523
evm.model.Chr6.309_S680	RKGAQPTRKFSSSDVKTEDSL	evm.model.Chr6.309	sp|Q9I9E1|FOXH1_DANRE	KFsSSDVK	0.966	evm.model.Chr6.309_S680	2.43498	0.0121655
evm.model.Chr6.309_S755	SPRDVADDVVSPKAFAPGFGI	evm.model.Chr6.309	sp|Q9I9E1|FOXH1_DANRE	DVADDVVsPK	1	evm.model.Chr6.309_S755	2.24068	0.0117673
evm.model.Chr6.314_T91	EDCNANKIPLTPQSSGEKKQS	evm.model.Chr6.314	sp|O93530|WRN_XENLA	IPLtPQSSGEK	0.972	evm.model.Chr6.314_T91	3.96965	0.0123395
evm.model.Chr6.315_T106	TQTKGKTDALTPTANLKVLLH	evm.model.Chr6.315	sp|Q66HV4|COPB_DANRE	TDALtPTANLK	0.971	evm.model.Chr6.315_T106	2.48454	0.00686461
evm.model.Chr6.418_S157	QNRMPTSAMYSPKPTGKMPFG	evm.model.Chr6.418	sp|Q6NY74|RFA1_DANRE	MPTSAMYsPK;MPTSAMYsPKPTGK	0.967	evm.model.Chr6.418_S157	2.11667	0.0105095
evm.model.Chr6.431_S521	KQSRLQEYALSPKRSSKRISS	evm.model.Chr6.431	sp|Q9PU85|PIM3_COTJA	LQEYALsPK	0.971	evm.model.Chr6.431_S521	2.41671	0.00168384
evm.model.Chr6.473_S669	NGKTPKSGRKSAPNTPFRRVR	evm.model.Chr6.473	sp|P41777|NOLC1_RAT	sAPNTPFR	0.973	evm.model.Chr6.473_S669	2.27863	0.0241331
evm.model.Chr6.473_S693	FIVDEKFSSNSFDTKNDSWGK	evm.model.Chr6.473	sp|P41777|NOLC1_RAT	FSSNsFDTK	0.967	evm.model.Chr6.473_S693	2.41752	0.0109729
evm.model.Chr6.473_S733	KKKRGSYRGGSIDMTTINSTK	evm.model.Chr6.473	sp|P41777|NOLC1_RAT	GGsIDMTTINSTK	0.973	evm.model.Chr6.473_S733	2.22706	0.00360089
evm.model.Chr6.564_S343	AKASGENLPSSPYRHSMELSA	evm.model.Chr6.564	sp|Q8TEJ3|SH3R3_HUMAN	ASGENLPSsPYR	0.948	evm.model.Chr6.564_S343	2.77415	0.0275746
evm.model.Chr6.572_S150	IMVKNIDSIASRGENLNLLVD	evm.model.Chr6.572	sp|P70280|VAMP7_MOUSE	NIDSIAsR	0.962	evm.model.Chr6.572_S150	7.77528	0.00989504
evm.model.Chr6.594_T635	PLCDLPSRPRTPLPPIERVQL	evm.model.Chr6.594	sp|Q6P5Q4|LMOD2_HUMAN	tPLPPIER	1	evm.model.Chr6.594_T635	3.8265	0.00494421
evm.model.Chr6.597_S21	SKRKAMYKMGSPAGGSWKDAY	evm.model.Chr6.597	sp|Q9W704|RIPA_XENLA	MGsPAGGSWK	0.973	evm.model.Chr6.597_S21	2.5921	0.015855
evm.model.Chr6.597_T6	*****MSHPVTPDSVSKRKAM	evm.model.Chr6.597	sp|Q9W704|RIPA_XENLA	SHPVtPDSVSK	0.969	evm.model.Chr6.597_T6	2.3375	0.0212026
evm.model.Chr6.602_S1531	SSYNSVKSSNSFDQAKTKQKV	evm.model.Chr6.602	sp|Q92545|TM131_HUMAN	SSNsFDQAK	0.971	evm.model.Chr6.602_S1531	3.58742	0.00029992
evm.model.Chr6.616_S802	DSNTEKLSDVSLSPRLENTDG	evm.model.Chr6.616	sp|P18395|CSDE1_RAT	LSDVsLSPR;LSDVsLsPR;LsDVsLsPR	1	evm.model.Chr6.616_S802	2.07863	0.0325003
evm.model.Chr6.616_S804	NTEKLSDVSLSPRLENTDGSR	evm.model.Chr6.616	sp|P18395|CSDE1_RAT	LSDVSLsPR;LSDVsLsPR;LsDVsLsPR	1	evm.model.Chr6.616_S804	2.01413	0.0142293
evm.model.Chr6.616_S96	NQHRALQRSTSFDSNRMLNMS	evm.model.Chr6.616	sp|P18395|CSDE1_RAT	STsFDSNR	0.947	evm.model.Chr6.616_S96	3.68012	0.000134996
evm.model.Chr6.617_S221	RRKSLENIFKSDGSTPNSPDI	evm.model.Chr6.617	sp|A4IF90|RHG15_BOVIN	sDGSTPNSPDIAPR;sDGSTPNsPDIAPR	0.97	evm.model.Chr6.617_S221	2.26117	0.00473853
evm.model.Chr6.617_S410	SGYFSFASKLSPETSEKKRHR	evm.model.Chr6.617	sp|A4IF90|RHG15_BOVIN	LsPETSEK	0.973	evm.model.Chr6.617_S410	2.90703	0.000403578
evm.model.Chr6.713_S9	**MATTGPPLSKWVSKELVKL	evm.model.Chr6.713	sp|Q15650|TRIP4_HUMAN	ATTGPPLsK	0.97	evm.model.Chr6.713_S9	2.22464	0.000291085
evm.model.Chr6.740_T140	KALGKKWAVATPETKKKYADQ	evm.model.Chr6.740	sp|Q9YH06|HMGB1_CHICK	KWAVAtPETK;WAVAtPETK	0.973	evm.model.Chr6.740_T140	2.18818	0.00180014
evm.model.Chr6.743_S191	LYGRKEKKRRSRSPPTRNRRG	evm.model.Chr6.743	sp|Q7TP17|U2AF4_RAT	sRsPPTR	0.974	evm.model.Chr6.743_S191	3.69876	0.0011999
evm.model.Chr6.743_S193	GRKEKKRRSRSPPTRNRRGSK	evm.model.Chr6.743	sp|Q7TP17|U2AF4_RAT	sRsPPTR	0.974	evm.model.Chr6.743_S193	3.69876	0.0011999
evm.model.Chr6.748_S989	TGYQQGNPTRSQPTTPVGGAP	evm.model.Chr6.748	sp|O35464|SEM6A_MOUSE	sQPTTPVGGAPAK;sQPTtPVGGAPAK	0.971	evm.model.Chr6.748_S989	2.51157	0.0488264
evm.model.Chr6.748_T993	QGNPTRSQPTTPVGGAPAKLS	evm.model.Chr6.748	sp|O35464|SEM6A_MOUSE	SQPTtPVGGAPAK;sQPTtPVGGAPAK	0.967	evm.model.Chr6.748_T993	2.17042	0.0402807
evm.model.Chr6.749_S684	DLEVEKARRSSAEGELNVAKS	evm.model.Chr6.749	sp|Q8VDC1|FYCO1_MOUSE	RSsAEGELNVAK	0.94	evm.model.Chr6.749_S684	3.72937	0.044477
evm.model.Chr6.772.1_S365	PATNQPNRALSETPQSRPLSP	evm.model.Chr6.772.1	sp|E3WDQ9|PUM2_XENLA	ALsETPQSR	0.972	evm.model.Chr6.772.1_S365	2.20951	0.0115488
evm.model.Chr6.772.1_T115	PEQGSPTQPRTPDQGGFTRHV	evm.model.Chr6.772.1	sp|E3WDQ9|PUM2_XENLA	tPDQGGFTR	0.973	evm.model.Chr6.772.1_T115	2.28262	0.0262618
evm.model.Chr6.772.1_T367	TNQPNRALSETPQSRPLSPSS	evm.model.Chr6.772.1	sp|E3WDQ9|PUM2_XENLA	ALSEtPQSR	0.97	evm.model.Chr6.772.1_T367	2.07471	0.0119636
evm.model.Chr6.815_S591	GDSVRKISVTSPEKSPMQSPG	evm.model.Chr6.815	sp|Q498H0|PD5BA_XENLA	ISVTsPEK;ISVTsPEKsPMQSPGK;KISVTsPEK;KIsVTsPEK	0.963	evm.model.Chr6.815_S591	2.12264	0.00748043
evm.model.Chr6.839_S253	PRERPKLKPRSISLAEPETKE	evm.model.Chr6.839	Uncharacterized protein	sISLAEPETK	0.973	evm.model.Chr6.839_S253	2.18422	0.00086093
evm.model.Chr6.840_S839	DFCSAISGPKSPSQAISGPRS	evm.model.Chr6.840	sp|F1N2W9|MCM9_BOVIN	sPSQAISGPR	0.969	evm.model.Chr6.840_S839	2.3404	0.00334462
evm.model.Chr6.849_S470	KEIVNRNRIKSGEQIERNDKL	evm.model.Chr6.849	Uncharacterized protein	IKsGEQIER	1	evm.model.Chr6.849_S470	2.38469	0.0155199
evm.model.Chr7.1027_S2	*********MSTEPPVISTRT	evm.model.Chr7.1027	sp|Q5ZHM5|RER1_CHICK	sTEPPVISTR	0.958	evm.model.Chr7.1027_S2	3.06033	0.0161669
evm.model.Chr7.1124_S337	TSTTSKINGGSEISVAAKPTA	evm.model.Chr7.1124	sp|Q68F35|S20AA_XENLA	INGGsEISVAAK	0.972	evm.model.Chr7.1124_S337	2.50067	0.00566326
evm.model.Chr7.1124_S664	MGKDLTNLTPSRGFTIELMSA	evm.model.Chr7.1124	sp|Q68F35|S20AA_XENLA	DLTNLTPsR	0.897	evm.model.Chr7.1124_S664	2.28762	0.0270644
evm.model.Chr7.1131_evm.model.Chr7.1132_S312	LLSKLDDLNLSSKEKEQQNSE	evm.model.Chr7.1131_evm.model.Chr7.1132	sp|Q9P0J7|KCMF1_HUMAN	LDDLNLsSK	0.937	evm.model.Chr7.1131_evm.model.Chr7.1132_S312	2.10267	0.00767396
evm.model.Chr7.124_S235	LSARGSGRVLSSGNLSTKAMS	evm.model.Chr7.124	sp|Q9D620|RFIP1_MOUSE	VLsSGNLSTK	0.965	evm.model.Chr7.124_S235	2.51385	0.00689946
evm.model.Chr7.142_S778	GCSKKLKRTRSTDFAFERSAL	evm.model.Chr7.142	sp|Q80Y24|PRIC2_MOUSE	sTDFAFER	0.964	evm.model.Chr7.142_S778	2.15585	1.17688e-05
evm.model.Chr7.189_S140	ASPSGKLVQKSSSPNFAMPPK	evm.model.Chr7.189	sp|Q8WWW0|RASF5_HUMAN	sSSPNFAMPPK	0.953	evm.model.Chr7.189_S140	2.67743	0.0431339
evm.model.Chr7.189_S165	QGRVGAVKSVSPPAAKSSSQA	evm.model.Chr7.189	sp|Q8WWW0|RASF5_HUMAN	SVsPPAAK	0.971	evm.model.Chr7.189_S165	2.04744	0.0123818
evm.model.Chr7.189_S31	LMRQLESNQSSPKKKIDNSRP	evm.model.Chr7.189	sp|Q8WWW0|RASF5_HUMAN	QLESNQSsPK	0.963	evm.model.Chr7.189_S31	2.67601	0.000413678
evm.model.Chr7.189_S338	SNPSDNARQRSVSSPVNQPKK	evm.model.Chr7.189	sp|Q8WWW0|RASF5_HUMAN	sVSSPVNQPK	0.973	evm.model.Chr7.189_S338	5.12923	0.00641833
evm.model.Chr7.189_S341	SDNARQRSVSSPVNQPKKSHG	evm.model.Chr7.189	sp|Q8WWW0|RASF5_HUMAN	SVSsPVNQPK	0.963	evm.model.Chr7.189_S341	2.0222	0.00819555
evm.model.Chr7.189_S548	RAKKSSARKASFYIEKGALKA	evm.model.Chr7.189	sp|Q8WWW0|RASF5_HUMAN	KAsFYIEK	0.958	evm.model.Chr7.189_S548	2.68805	0.000138961
evm.model.Chr7.190_S62	EEEVGYRRTQSVATGESAVKH	evm.model.Chr7.190	sp|Q6GMF8|RHDF1_DANRE	TQsVATGESAVK	0.969	evm.model.Chr7.190_S62	2.51803	0.024557
evm.model.Chr7.205_S326	SPELPQDRSISPAAPRSEACS	evm.model.Chr7.205	sp|Q90964|FOXG1_CHICK	SIsPAAPR	0.971	evm.model.Chr7.205_S326	3.01389	0.011916
evm.model.Chr7.229_S441	APNRSRKRFVSEGDGGKLKNY	evm.model.Chr7.229	sp|Q9JID1|PDCD4_RAT	FVsEGDGGK;RFVsEGDGGK	1	evm.model.Chr7.229_S441	2.10188	0.0207781
evm.model.Chr7.229_S66	KRSGKLGDRKSRSIYGRGLPK	evm.model.Chr7.229	sp|Q9JID1|PDCD4_RAT	sRSIYGR	0.959	evm.model.Chr7.229_S66	2.07285	0.00239035
evm.model.Chr7.250_T81	VAMVTKPKPATPPASTEKKPS	evm.model.Chr7.250	sp|P54725|RD23A_HUMAN	FIVAMVTKPKPAtPPASTEK;PAtPPASTEK;PKPAtPPASTEK;PKPAtPPAsTEK	0.973	evm.model.Chr7.250_T81	2.13182	0.00913678
evm.model.Chr7.258.1_S435	DSQRSSGKQTSDEDGLARDSS	evm.model.Chr7.258.1	sp|Q8BSI6|R3HC1_MOUSE	QTsDEDGLAR	0.958	evm.model.Chr7.258.1_S435	2.32208	0.0225489
evm.model.Chr7.262_S76	PLDNLNFRGVSPISTDSGRFV	evm.model.Chr7.262	sp|P47809|MP2K4_MOUSE	GVsPISTDSGR	0.973	evm.model.Chr7.262_S76	2.9803	0.0158721
evm.model.Chr7.262_S90	TDSGRFVSSSSAGSLGTPSRI	evm.model.Chr7.262	sp|P47809|MP2K4_MOUSE	FVSSSsAGSLGTPSR	0.946	evm.model.Chr7.262_S90	2.15908	8.48756e-05
evm.model.Chr7.264_S1355	LNIVSTSNTPSRSNTPTSLSA	evm.model.Chr7.264	sp|Q12873|CHD3_HUMAN	LNIVSTSNTPsR;LNIVSTsNTPsR	0.969	evm.model.Chr7.264_S1355	2.24582	0.00391519
evm.model.Chr7.264_T1359	STSNTPSRSNTPTSLSAKSAE	evm.model.Chr7.264	sp|Q12873|CHD3_HUMAN	SNtPTSLSAK	0.969	evm.model.Chr7.264_T1359	2.08791	0.0176039
evm.model.Chr7.272_S369	NIKEHKLAVASSSDPKTNTTS	evm.model.Chr7.272	sp|Q6AXN4|NDC1_RAT	LAVAsSSDPK	0.958	evm.model.Chr7.272_S369	2.25386	0.00424036
evm.model.Chr7.287_S311	KQKAAAAATSSTVTPTGATKH	evm.model.Chr7.287	sp|Q8BK63|KC1A_MOUSE	AAAAATSsTVTPTGATK;AAAAATSsTVtPTGATK	0.968	evm.model.Chr7.287_S311	2.20273	0.00868615
evm.model.Chr7.287_T314	AAAAATSSTVTPTGATKHTTQ	evm.model.Chr7.287	sp|Q8BK63|KC1A_MOUSE	AAAAATSSTVtPTGATK;AAAAATSsTVtPTGATK	0.946	evm.model.Chr7.287_T314	2.47986	0.0324575
evm.model.Chr7.369_S1026	TNQDPKERRTSGAGALSGYKA	evm.model.Chr7.369	sp|Q05209|PTN12_HUMAN	TsGAGALSGYK	0.958	evm.model.Chr7.369_S1026	53.8528	0.00251307
evm.model.Chr7.369_T1025	KTNQDPKERRTSGAGALSGYK	evm.model.Chr7.369	sp|Q05209|PTN12_HUMAN	tSGAGALSGYK	0.961	evm.model.Chr7.369_T1025	2.22134	0.0224998
evm.model.Chr7.387_S1058	TGKISRFSIHSVRKKTARISR	evm.model.Chr7.387	sp|E2RP94|DNMBP_CANLF	FSIHsVR	0.967	evm.model.Chr7.387_S1058	2.49746	0.000272721
evm.model.Chr7.393_S1149	KAWLQRLSDESDDSGATGKAV	evm.model.Chr7.393	sp|Q6ZPY7|KDM3B_MOUSE	LsDEsDDSGATGK	0.969	evm.model.Chr7.393_S1149	3.40416	0.00337489
evm.model.Chr7.393_S1543	KPKPELKQTLSNPTSVRDKER	evm.model.Chr7.393	sp|Q6ZPY7|KDM3B_MOUSE	QTLsNPTSVR	0.959	evm.model.Chr7.393_S1543	2.56512	0.00921705
evm.model.Chr7.402_S1693	KLTETPEKRASDTSSVVSTRS	evm.model.Chr7.402	sp|Q96JB2|COG3_HUMAN	AsDTSSVVSTR;RAsDTSSVVSTR	0.969	evm.model.Chr7.402_S1693	3.39931	0.0126859
evm.model.Chr7.402_S1697	TPEKRASDTSSVVSTRSSSKM	evm.model.Chr7.402	sp|Q96JB2|COG3_HUMAN	ASDTSsVVSTR	0.969	evm.model.Chr7.402_S1697	3.68119	0.00380723
evm.model.Chr7.474_S65	ERDLLERGNDSPSLEKKTSMV	evm.model.Chr7.474	sp|P41969|ELK1_MOUSE	GNDsPSLEK	0.967	evm.model.Chr7.474_S65	6.6618	0.00467218
evm.model.Chr7.474_T786	SLLSHDGKINTPDAVSRKTPS	evm.model.Chr7.474	sp|P41969|ELK1_MOUSE	INtPDAVSR	0.973	evm.model.Chr7.474_T786	2.86072	0.0137208
evm.model.Chr7.495_S767	LLNKDAERRTSDPSTTPLRTS	evm.model.Chr7.495	sp|Q9ULU4|PKCB1_HUMAN	RTsDPSTTPLR;TsDPSTTPLR	0.967	evm.model.Chr7.495_S767	2.29966	0.0346288
evm.model.Chr7.495_S792	GNMKRKLAEDSPSSLPNVKVR	evm.model.Chr7.495	sp|Q9ULU4|PKCB1_HUMAN	LAEDsPSSLPNVK	0.97	evm.model.Chr7.495_S792	2.02769	7.37762e-05
evm.model.Chr7.527_S2	*********MSSGDLKPLETK	evm.model.Chr7.527	sp|Q5E9P9|GLYC_BOVIN	sSGDLKPLETK	0.97	evm.model.Chr7.527_S2	106.685	0.00226867
evm.model.Chr7.529_S213	SEVNLRPKETSPTPTVPTKIM	evm.model.Chr7.529	sp|Q66HA5|C2D1A_RAT	ETsPTPTVPTK	0.971	evm.model.Chr7.529_S213	2.24417	0.0165558
evm.model.Chr7.530_S1006	QFEEPERENDSVDIIMRDGKP	evm.model.Chr7.530	sp|P98156|VLDLR_MOUSE	ENDsVDIIMR	1	evm.model.Chr7.530_S1006	20.0065	2.49868e-05
evm.model.Chr7.56_T665	RTPGTPGTPGTPDLDKTQHFA	evm.model.Chr7.56	sp|O60336|MABP1_HUMAN	TPGTPGTPGtPDLDK;TPGTPGtPGtPDLDK	0.918	evm.model.Chr7.56_T665	9.2006	0.00873893
evm.model.Chr7.601.1_S233	KIMHDSDKTFSPTSENTRLQL	evm.model.Chr7.601.1	sp|Q61315|APC_MOUSE	TFsPTSENTR	0.97	evm.model.Chr7.601.1_S233	2.09221	0.0334801
evm.model.Chr7.719_S163	GVYIRAGQQASDVKPERRERP	evm.model.Chr7.719	sp|Q6AXS5|PAIRB_RAT	AGQQAsDVKPER	1	evm.model.Chr7.719_S163	2.68582	0.0148891
evm.model.Chr7.733_S249	STIASRARSPSPYTRRRMAQL	evm.model.Chr7.733	sp|Q99MU5|SPAT6_RAT	SPsPYTR	0.952	evm.model.Chr7.733_S249	5.69339	0.00828437
evm.model.Chr7.765_S49	PEIANRVRQISFAEDKKVRKK	evm.model.Chr7.765	sp|Q96HN2|SAHH3_HUMAN	QIsFAEDK;QIsFAEDKK	1	evm.model.Chr7.765_S49	2.25798	0.0130155
evm.model.Chr7.767_S224	GHNHRTEIARSRSPIAKHSSI	evm.model.Chr7.767	sp|Q60990|RBY1B_MOUSE	sRsPIAK	1	evm.model.Chr7.767_S224	7.9783	0.00526919
evm.model.Chr7.767_S226	NHRTEIARSRSPIAKHSSIRE	evm.model.Chr7.767	sp|Q60990|RBY1B_MOUSE	SRsPIAK;sRsPIAK	1	evm.model.Chr7.767_S226	4.60684	0.032787
evm.model.Chr7.767_S265	KEFSPPKRGFSPPPRRREGVR	evm.model.Chr7.767	sp|Q60990|RBY1B_MOUSE	GFsPPPR;RGFsPPPR	1	evm.model.Chr7.767_S265	2.06628	0.00186401
evm.model.Chr7.767_S292	GYGDLSLREISPSTRRRAREP	evm.model.Chr7.767	sp|Q60990|RBY1B_MOUSE	EIsPSTR	0.973	evm.model.Chr7.767_S292	2.41201	0.00589676
evm.model.Chr7.772.1_T1024	SRGGQRVTVKTPQRVQTPRKF	evm.model.Chr7.772.1	sp|Q01973|ROR1_HUMAN	VTVKtPQR	0.965	evm.model.Chr7.772.1_T1024	2.50976	0.0366869
evm.model.Chr7.828_S765	RTSSDTPSVGSLKLDSPVMRR	evm.model.Chr7.828	sp|Q86YS7|C2CD5_HUMAN	TSSDTPSVGsLK	0.963	evm.model.Chr7.828_S765	2.25387	0.000179068
evm.model.Chr7.828_S770	TPSVGSLKLDSPVMRRGKRAS	evm.model.Chr7.828	sp|Q86YS7|C2CD5_HUMAN	LDsPVMR	1	evm.model.Chr7.828_S770	3.00176	0.00620168
evm.model.Chr7.959_S1658	YYASRGERSLSPGPPRHGPPD	evm.model.Chr7.959	sp|Q8IZD2|KMT2E_HUMAN	SLsPGPPR	0.966	evm.model.Chr7.959_S1658	2.01068	0.000369581
evm.model.Chr8.1026_S252	SKMRMDRRGNSPMLSKRVKGE	evm.model.Chr8.1026	sp|Q803E1|NCBP3_DANRE	GNsPMLSK;RGNsPMLSK	0.968	evm.model.Chr8.1026_S252	22.7695	0.000157593
evm.model.Chr8.1026_S76	YGGTKGLLSSSFRKRYQMNQA	evm.model.Chr8.1026	sp|Q803E1|NCBP3_DANRE	GLLSSsFR	0.962	evm.model.Chr8.1026_S76	2.57797	0.0368735
evm.model.Chr8.1028_S218	DVTVASKGYGSCTDVNENEDI	evm.model.Chr8.1028	sp|A5D7V7|S46A3_BOVIN	GYGsCTDVNENEDIK	0.958	evm.model.Chr8.1028_S218	22.1763	3.51281e-06
evm.model.Chr8.1032_S613	ETTRSFSPTGSVRLPRPYSAP	evm.model.Chr8.1032	sp|A7MB78|GYS1_BOVIN	SFSPTGsVR;SFsPTGsVR	0.971	evm.model.Chr8.1032_S613	2.74658	0.00721005
evm.model.Chr8.1063_S228	SGYGDKKLASSYTSTPAKSGY	evm.model.Chr8.1063	sp|Q8AV28|PCM1_CHICK	LASsYTSTPAK	0.968	evm.model.Chr8.1063_S228	2.07092	0.0283236
evm.model.Chr8.118_S290	KRGRSTGDKRSANNSPLVETR	evm.model.Chr8.118	sp|Q9TXQ1|TNKS1_CAEEL	sANNSPLVETR;sANNsPLVETR	0.973	evm.model.Chr8.118_S290	2.15531	0.0112569
evm.model.Chr8.118_S294	STGDKRSANNSPLVETRQKSK	evm.model.Chr8.118	sp|Q9TXQ1|TNKS1_CAEEL	SANNsPLVETR;sANNsPLVETR	0.973	evm.model.Chr8.118_S294	2.20212	0.0169157
evm.model.Chr8.118_S335	PVSGKTKKTTSPSFRGQKKKS	evm.model.Chr8.118	sp|Q9TXQ1|TNKS1_CAEEL	KTTsPSFR;TTsPSFR	0.959	evm.model.Chr8.118_S335	2.33963	0.00992312
evm.model.Chr8.118_S556	GISSPSIRLSSPTSAGKTGSS	evm.model.Chr8.118	sp|Q9TXQ1|TNKS1_CAEEL	LSsPTSAGK	0.971	evm.model.Chr8.118_S556	3.661	0.00279093
evm.model.Chr8.164_S188	SGSHSFARSASPLTTSSNRSV	evm.model.Chr8.164	sp|P55199|ELL_HUMAN	SAsPLTTSSNR	0.97	evm.model.Chr8.164_S188	2.23654	0.00677653
evm.model.Chr8.170_S338	TKEPPAEHLASP*********	evm.model.Chr8.170	sp|P78382|S35A1_HUMAN	EPPAEHLAsP	1	evm.model.Chr8.170_S338	2.16641	0.0251852
evm.model.Chr8.177_S215	QKQWKSQQPASPVRLVKRIYR	evm.model.Chr8.177	sp|Q8BHL3|TB10B_MOUSE	SQQPAsPVR	0.971	evm.model.Chr8.177_S215	2.62716	0.048823
evm.model.Chr8.208_S129	KQGSSFSRSNSTKIPDRKVLR	evm.model.Chr8.208	sp|Q9EST3|4ET_MOUSE	SNsTKIPDR	0.963	evm.model.Chr8.208_S129	2.69759	0.0333499
evm.model.Chr8.218_S52	GVMVGMGQKDSYVGDEAQSKR	evm.model.Chr8.218	sp|P12716|ACTC_PISOC	DsYVGDEAQSK	0.962	evm.model.Chr8.218_S52	2.77764	0.0116855
evm.model.Chr8.304_T563	KEMNIWRESPTPEPRDINVDM	evm.model.Chr8.304	sp|Q5RE70|INT3_PONAB	ESPtPEPR	0.972	evm.model.Chr8.304_T563	2.31807	0.00616878
evm.model.Chr8.315_S847	NANYIQRGLVSPVRTTMAYHN	evm.model.Chr8.315	sp|A1L0Z0|MED1_XENTR	GLVsPVR	1	evm.model.Chr8.315_S847	3.61222	0.0299565
evm.model.Chr8.315_T1217	KSTPTRPAPGTPTSPKQTNPV	evm.model.Chr8.315	sp|A1L0Z0|MED1_XENTR	STPTRPAPGtPTSPK	0.774	evm.model.Chr8.315_T1217	3.84363	0.0395405
evm.model.Chr8.326_S877	TDILDRLGPSSPSIVRSQSPI	evm.model.Chr8.326	sp|Q2KN93|CYTSA_DANRE	LGPSsPSIVR	0.959	evm.model.Chr8.326_S877	3.85156	0.00687273
evm.model.Chr8.351_S316	QSDKGMTSTQSISSRLKDTVN	evm.model.Chr8.351	sp|A2VDL9|T184B_BOVIN	GMTSTQsISSR	0.968	evm.model.Chr8.351_S316	2.38409	0.00971828
evm.model.Chr8.494_S1099	SKQSSITSIESPAKSEPPPFQ	evm.model.Chr8.494	sp|Q6A070|TGRM1_MOUSE	QSSITSIEsPAK	0.968	evm.model.Chr8.494_S1099	2.50511	0.0347594
evm.model.Chr8.507.1_S1629	CSVKMVKAGDSPTVTLRSNPT	evm.model.Chr8.507.1	sp|Q3V6T2|GRDN_HUMAN	AGDsPTVTLR	0.972	evm.model.Chr8.507.1_S1629	2.57169	0.00016429
evm.model.Chr8.526_S2	*********MSDTEAGEYKSK	evm.model.Chr8.526	sp|P62997|TRA2B_RAT	sDTEAGEYK	0.969	evm.model.Chr8.526_S2	2.77289	0.00547594
evm.model.Chr8.526_S259	DYRDRRDYRRSPSPYRRRSPS	evm.model.Chr8.526	sp|P62997|TRA2B_RAT	RsPSPYR;RsPsPYR	0.972	evm.model.Chr8.526_S259	2.48687	0.0116189
evm.model.Chr8.526_S261	RDRRDYRRSPSPYRRRSPSPY	evm.model.Chr8.526	sp|P62997|TRA2B_RAT	RSPsPYR;RsPsPYR	0.972	evm.model.Chr8.526_S261	2.43345	0.00593935
evm.model.Chr8.526_T195	VDFSITKRAHTPTPGVYVGRP	evm.model.Chr8.526	sp|P62997|TRA2B_RAT	AHtPTPGVYVGR;AHtPtPGVYVGR	0.971	evm.model.Chr8.526_T195	2.11637	0.000220813
evm.model.Chr8.557_S967	GPKIEIDDTGSEDLNKTDEAS	evm.model.Chr8.557	sp|Q9YHD3|BAG6A_XENLA	IEIDDTGsEDLNK	0.972	evm.model.Chr8.557_S967	2.09365	0.000275539
evm.model.Chr8.587_T261	PLNKSLQSGGTPGATPDSKAN	evm.model.Chr8.587	sp|Q9ULT8|HECD1_HUMAN	SLQSGGtPGATPDSK;SLQSGGtPGAtPDSK	0.969	evm.model.Chr8.587_T261	2.02313	0.0141908
evm.model.Chr8.589_S11	MTIETSKRNGSVSAVDDLTDK	evm.model.Chr8.589	Uncharacterized protein	NGsVSAVDDLTDK	0.972	evm.model.Chr8.589_S11	2.13355	0.000158462
evm.model.Chr8.590_S801	VAAKCLFKPKSPVLSQRKVSV	evm.model.Chr8.590	sp|Q8IYD8|FANCM_HUMAN	PKsPVLSQR;sPVLSQR	0.974	evm.model.Chr8.590_S801	2.28016	0.013198
evm.model.Chr8.596_S670	DVRSLKRAGSSYSNLTRICDN	evm.model.Chr8.596	sp|Q7TSH2|KPBB_MOUSE	AGSsYSNLTR;AGssYSNLTR	0.969	evm.model.Chr8.596_S670	2.29154	0.0257474
evm.model.Chr8.657.2_S30	GSDVGSLRSPSDAELRHEGLE	evm.model.Chr8.657.2	sp|Q0V989|CC85C_XENTR	SPsDAELR	0.972	evm.model.Chr8.657.2_S30	2.03552	0.00223409
evm.model.Chr8.670_S327	LSARQNSPFTSPSKLAELERS	evm.model.Chr8.670	sp|Q3TT38|ILRUN_MOUSE	QNSPFTsPSK;QNsPFTsPSK	0.964	evm.model.Chr8.670_S327	2.0579	0.0158471
evm.model.Chr8.708_S32	SDQEKGVENSSESFKLKRTIT	evm.model.Chr8.708	sp|Q9QXW9|LAT2_MOUSE	GVENSsESFK	0.972	evm.model.Chr8.708_S32	2.12177	0.00723336
evm.model.Chr8.709_S74	GKLVINGKAISVHGERDPSKI	evm.model.Chr8.709	sp|P17244|G3P_CRIGR	AIsVHGER	1	evm.model.Chr8.709_S74	2.43951	0.0132531
evm.model.Chr8.718_T63	KEEDATPPSPTLTNEKSNQES	evm.model.Chr8.718	sp|P31321|KAP1_HUMAN	EEDATPPSPtLTNEK	0.957	evm.model.Chr8.718_T63	4.73623	0.0188636
evm.model.Chr8.724_S214	PRNYVYRPPKSAGNSQEYV**	evm.model.Chr8.724	sp|O88551|CLD1_MOUSE	sAGNSQEYV	0.971	evm.model.Chr8.724_S214	4.23962	0.00707665
evm.model.Chr8.745_S950	YRNGKLVRVDSDFGEDEERIF	evm.model.Chr8.745	sp|O08873|MADD_RAT	VDsDFGEDEER	1	evm.model.Chr8.745_S950	2.07598	0.000814663
evm.model.Chr8.759_S12	LSAKKRTKQRSPSPDQGKRRN	evm.model.Chr8.759	sp|Q8TAQ2|SMRC2_HUMAN	QRsPsPDQGK;QRsPsPDQGKR	1	evm.model.Chr8.759_S12	3.54526	0.0261334
evm.model.Chr8.759_S14	AKKRTKQRSPSPDQGKRRNKK	evm.model.Chr8.759	sp|Q8TAQ2|SMRC2_HUMAN	QRsPsPDQGK;QRsPsPDQGKR	1	evm.model.Chr8.759_S14	3.54526	0.0261334
evm.model.Chr8.759_T29	KRRNKKGRPGTPASMKRKPYK	evm.model.Chr8.759	sp|Q8TAQ2|SMRC2_HUMAN	GRPGtPASMK	0.972	evm.model.Chr8.759_T29	2.17637	0.0222037
evm.model.Chr8.796_S223	LMKPFMKRKFSSQIKLHGKSR	evm.model.Chr8.796	sp|Q5RFR0|TTPAL_PONAB	KFsSQIK	0.972	evm.model.Chr8.796_S223	2.06578	0.0057309
evm.model.Chr8.848_S28	TVKFSQQADGSPCKITGKLTG	evm.model.Chr8.848	sp|P81926|SODC_HALRO	FSQQADGsPCK	0.971	evm.model.Chr8.848_S28	2.35051	0.0039993
evm.model.Chr8.881_S198	QRRNELLTPASPVRKRPASVG	evm.model.Chr8.881	sp|Q14CZ0|CP072_HUMAN	NELLTPAsPVR;RNELLTPAsPVR	0.972	evm.model.Chr8.881_S198	3.19521	0.0497189
evm.model.Chr8.925_S109	KGDEYKKTWASNEDGKVVNNQ	evm.model.Chr8.925	sp|P60881|SNP25_RAT	TWAsNEDGK	0.971	evm.model.Chr8.925_S109	2.66499	0.015104
evm.model.Chr8.973_S1543	LLQTAHSRHISGTNDQVEKQF	evm.model.Chr8.973	sp|A2A9C3|SZT2_MOUSE	HIsGTNDQVEK	0.966	evm.model.Chr8.973_S1543	2.18699	0.0163053
evm.model.Chr9.103_S2074	PREKHRVYLDSPTRSQYGELS	evm.model.Chr9.103	sp|Q80XP9|WNK3_MOUSE	VYLDsPTR	0.968	evm.model.Chr9.103_S2074	3.55731	0.0217911
evm.model.Chr9.118_S1464	PSEVKKSRALSDIERRLSIGE	evm.model.Chr9.118	sp|Q5T2W1|NHRF3_HUMAN	ALsDIER	1	evm.model.Chr9.118_S1464	3.47147	0.044089
evm.model.Chr9.118_S758	PDEPVFIPRDSESELFRTPAL	evm.model.Chr9.118	sp|Q5T2W1|NHRF3_HUMAN	DsESELFR	0.973	evm.model.Chr9.118_S758	2.50507	0.00727071
evm.model.Chr9.118_T533	YAGRVALSAPTPKPKRKRKSE	evm.model.Chr9.118	sp|Q5T2W1|NHRF3_HUMAN	VALSAPtPK;VALSAPtPKPK	0.972	evm.model.Chr9.118_T533	2.23954	0.0404346
evm.model.Chr9.130_S267	KTFFGGGKAASAPTLKTYGMA	evm.model.Chr9.130	sp|Q9Y2L5|TPPC8_HUMAN	AAsAPTLK	0.972	evm.model.Chr9.130_S267	2.05205	0.0404057
evm.model.Chr9.200_S607	ASSLASSRAESPVGSHRGSRR	evm.model.Chr9.200	sp|Q9QXS1|PLEC_MOUSE	AEsPVGSHR	0.973	evm.model.Chr9.200_S607	2.24583	0.00868222
evm.model.Chr9.260_S143	EIQRLELRLESTESEAQQLRE	evm.model.Chr9.260	sp|Q6IRU2|TPM4_MOUSE	LEsTESEAQQLR	0.963	evm.model.Chr9.260_S143	2.06604	0.00617089
evm.model.Chr9.271_S252	AYVSAVERHPSNPTVSAERKL	evm.model.Chr9.271	sp|Q6GNX1|CYR1A_XENLA	HPsNPTVSAER	0.965	evm.model.Chr9.271_S252	2.26854	0.000637102
evm.model.Chr9.291_S483	GNPDRAIVRQSPISPPPRRVR	evm.model.Chr9.291	sp|P0C5E3|PALLD_RAT	QsPIsPPPR	1	evm.model.Chr9.291_S483	2.2903	0.00394953
evm.model.Chr9.420_evm.model.Chr9.421_S371	QQVYSPPVRHSPVTYDEKVIP	evm.model.Chr9.420_evm.model.Chr9.421	sp|O60308|CE104_HUMAN	HsPVTYDEK	0.968	evm.model.Chr9.420_evm.model.Chr9.421_S371	3.20319	0.0162726
evm.model.Chr9.428_S65	ALFKVASEGLSPNRNMKDYGT	evm.model.Chr9.428	sp|Q9WUJ3|MYOME_RAT	VASEGLsPNR	0.971	evm.model.Chr9.428_S65	2.0761	0.00855361
evm.model.Chr9.437_S68	PDKSQIKDLKSPNPLESKEST	evm.model.Chr9.437	sp|Q9ES00|UBE4B_MOUSE	DLKsPNPLESK	0.971	evm.model.Chr9.437_S68	2.05093	0.00374964
evm.model.Chr9.476_S335	SAFQTKMGGLSPRGRREALMQ	evm.model.Chr9.476	sp|Q6NZK5|K1328_MOUSE	MGGLsPR	1	evm.model.Chr9.476_S335	2.30553	0.00299625
evm.model.Chr9.476_T420	STMNDYPRTITPVLPKYSRKL	evm.model.Chr9.476	sp|Q6NZK5|K1328_MOUSE	TItPVLPK	0.968	evm.model.Chr9.476_T420	3.44069	0.00109303
evm.model.Chr9.530.2_S40	LGTADYLVPKSPIPVVKPTPR	evm.model.Chr9.530.2	Uncharacterized protein	sPIPVVKPTPR	0.972	evm.model.Chr9.530.2_S40	2.22699	0.000455084
evm.model.Chr9.551_S134	SFAHHDSINRSYHGTPSTPKV	evm.model.Chr9.551	sp|Q8NFH5|NUP35_HUMAN	sYHGTPSTPK	0.969	evm.model.Chr9.551_S134	2.33048	0.00945976
evm.model.Chr9.55_S258	PRRVHFNPSPSPTRESPLSGN	evm.model.Chr9.55	sp|Q502L1|ACB5A_DANRE	VHFNPSPsPTR;VHFNPsPsPTR	0.97	evm.model.Chr9.55_S258	3.47401	0.0341395
evm.model.Chr9.581_S1701	NGLHKISPQPSPIKAKRKSLE	evm.model.Chr9.581	sp|Q8CGN4|BCOR_MOUSE	ISPQPsPIK;IsPQPsPIK	1	evm.model.Chr9.581_S1701	2.76506	0.000430783
evm.model.Chr9.6.6_S970	ASSYRKFSEGSPLGREDLVDR	evm.model.Chr9.6.6	sp|P19835|CEL_HUMAN	FSEGsPLGR	0.971	evm.model.Chr9.6.6_S970	2.2892	0.0280863
evm.model.Chr9.604_T383	VGHKNSPRVSTPLLTHTVKIS	evm.model.Chr9.604	sp|Q6DCP5|SAAL1_XENLA	VStPLLTHTVK	0.968	evm.model.Chr9.604_T383	2.63809	0.0409414
evm.model.Chr9.608_S105	PSRNKLKSQPSVATLEKSLIK	evm.model.Chr9.608	sp|P34152|FAK1_MOUSE	SQPsVATLEK	0.961	evm.model.Chr9.608_S105	3.05954	0.00157241
evm.model.Chr9.735_S241	GEERGGWNNDSFQRDRRPVNR	evm.model.Chr9.735	sp|Q6Y7W6|GGYF2_HUMAN	GGWNNDsFQR	1	evm.model.Chr9.735_S241	2.33627	0.00042494
evm.model.Chr9.735_S317	SDRGIRRNASSFGSLRKIEEK	evm.model.Chr9.735	sp|Q6Y7W6|GGYF2_HUMAN	NASsFGSLR;NASsFGsLR	0.969	evm.model.Chr9.735_S317	2.04684	0.00441601
evm.model.Chr9.735_S320	GIRRNASSFGSLRKIEEKEKD	evm.model.Chr9.735	sp|Q6Y7W6|GGYF2_HUMAN	NASSFGsLR;NASsFGsLR	0.966	evm.model.Chr9.735_S320	2.14926	0.00391826
evm.model.Chr9.778_S126	KSRNSSTSSTSPIKLNQKPTS	evm.model.Chr9.778	sp|Q9P2M4|TBC14_HUMAN	NSSTSSTsPIK	0.967	evm.model.Chr9.778_S126	5.55918	0.00700448
evm.model.Chr9.848_T803	HQVRSPVGNNTPVRTVNPPPD	evm.model.Chr9.848	sp|P51817|PRKX_HUMAN	SPVGNNtPVR	0.962	evm.model.Chr9.848_T803	3.99707	0.0198804
evm.model.Chr9.883_T126	GNSAQRDGRRTSVTLVRTYSD	evm.model.Chr9.883	Uncharacterized protein	RtSVTLVR	0.948	evm.model.Chr9.883_T126	2.77717	0.0256695
evm.model.Chr9.891_S14	KELKTMTKSRSPSPTEVRRKS	evm.model.Chr9.891	sp|Q6P5L7|ARGLA_DANRE	SRsPSPTEVR;SRsPsPTEVR;sRsPSPTEVR	0.965	evm.model.Chr9.891_S14	7.42949	0.00341602
evm.model.Chr9.891_S16	LKTMTKSRSPSPTEVRRKSSK	evm.model.Chr9.891	sp|Q6P5L7|ARGLA_DANRE	SPsPTEVR;SRsPsPTEVR	0.966	evm.model.Chr9.891_S16	5.57731	0.000178903
evm.model.Chr9.921_S607	FQRSSLRATQSSEVVDAAGRI	evm.model.Chr9.921	sp|Q8CGE9|RGS12_MOUSE	ATQsSEVVDAAGR	0.961	evm.model.Chr9.921_S607	2.50315	0.0356562
evm.model.Chr1.1006_S85	PLPSRPNVDNSPKSRVRPPSP	evm.model.Chr1.1006	sp|O00423|EMAL1_HUMAN	NAFQPLPSRPNVDNsPK	0.969	evm.model.Chr1.1006_S85	0.273037	0.0132096
evm.model.Chr1.1010_S514	QRAVLESEYGSLAETKQALED	evm.model.Chr1.1010	sp|Q99PL5|RRBP1_MOUSE	AVLESEYGsLAETK	0.962	evm.model.Chr1.1010_S514	0.0782673	0.00832028
evm.model.Chr1.1010_S577	EFSKYKEANKSDNEAHLQQTK	evm.model.Chr1.1010	sp|Q99PL5|RRBP1_MOUSE	EANKsDNEAHLQQTK	0.964	evm.model.Chr1.1010_S577	0.112387	0.00245288
evm.model.Chr1.1024_S1082	LLISSTHHPASPKYKEYQPCH	evm.model.Chr1.1024	sp|Q8BJ34|MARF1_MOUSE	ENLLISSTHHPAsPK	0.947	evm.model.Chr1.1024_S1082	0.194225	0.0271921
evm.model.Chr1.1033_S512	GRRRFSYASYSGRSSLASSRA	evm.model.Chr1.1033	sp|Q9JI55|PLEC_CRIGR	FSYASYsGR	0.953	evm.model.Chr1.1033_S512	0.0364048	8.40633e-05
evm.model.Chr1.1068_S1039	VRFYSPNKTASETDQHTTESP	evm.model.Chr1.1068	sp|Q924N4|S12A6_MOUSE	TAsETDQHTTESPR	0.96	evm.model.Chr1.1068_S1039	0.226068	0.0201281
evm.model.Chr1.1068_S1048	ASETDQHTTESPRVAPTDGED	evm.model.Chr1.1068	sp|Q924N4|S12A6_MOUSE	TASETDQHTTEsPR	0.963	evm.model.Chr1.1068_S1048	0.0780623	0.00903199
evm.model.Chr1.1078_S1060	KSVVAFESTKSDDETMDTSS*	evm.model.Chr1.1078	sp|Q61164|CTCF_MOUSE	SVVAFESTKsDDETMDTSS	0.968	evm.model.Chr1.1078_S1060	0.192341	0.0164017
evm.model.Chr1.1142_S429	RPTDRQLSRRSVVQDGDDFDD	evm.model.Chr1.1142	sp|Q9JKA5|GPA33_MOUSE	sVVQDGDDFDDYVEK	0.972	evm.model.Chr1.1142_S429	0.356911	0.0329558
evm.model.Chr1.1142_S491	LLTTGNNYEDSPCSTKKQPYS	evm.model.Chr1.1142	sp|Q9JKA5|GPA33_MOUSE	DALLTTGNNYEDsPCSTK	0.963	evm.model.Chr1.1142_S491	0.102649	1.84057e-05
evm.model.Chr1.1142_S599	EDFSDTSSVGSGDTVEERRYP	evm.model.Chr1.1142	sp|Q9JKA5|GPA33_MOUSE	AESEDFSDTSSVGsGDTVEER;AESEDFsDTSSVGsGDTVEER	0.967	evm.model.Chr1.1142_S599	0.180189	0.0108889
evm.model.Chr1.1158_S213	FERKDNEITGSPFRCLISPTF	evm.model.Chr1.1158	sp|Q5XGC5|PSMG2_XENTR	DNEITGsPFR;KDNEITGsPFR	0.966	evm.model.Chr1.1158_S213	0.0346912	0.00171839
evm.model.Chr1.1160_evm.model.Chr1.1161_S1186	RFQSVSEEMSSPTLRVLGPPK	evm.model.Chr1.1160_evm.model.Chr1.1161	sp|O00562|PITM1_HUMAN	FQSVSEEMSsPTLR	0.963	evm.model.Chr1.1160_evm.model.Chr1.1161_S1186	0.27463	0.0159307
evm.model.Chr1.1162_S102	SEEYPKSHPKSPPQKLSVQLK	evm.model.Chr1.1162	sp|O54714|PIAS3_MOUSE	SHPKsPPQK	0.969	evm.model.Chr1.1162_S102	0.0749096	0.00701291
evm.model.Chr1.1169_S505	SRTSSTDYNLSDSSSGTGAVQ	evm.model.Chr1.1169	sp|Q3UIA2|RHG17_MOUSE	TSSTDYNLsDSSSGTGAVQSPAGK	0.866	evm.model.Chr1.1169_S505	0.0213608	7.1166e-06
evm.model.Chr1.118_S421	NRSDVNTLISSVDSREFNPKD	evm.model.Chr1.118	sp|Q60997|DMBT1_MOUSE	SDVNTLISsVDSR;SDVNTLISsVDsR	0.967	evm.model.Chr1.118_S421	0.00757857	0.00708705
evm.model.Chr1.118_S424	DVNTLISSVDSREFNPKDKGG	evm.model.Chr1.118	sp|Q60997|DMBT1_MOUSE	SDVNTLISsVDsR	0.967	evm.model.Chr1.118_S424	0.00878259	0.00446102
evm.model.Chr1.1203_S2326	ERWAELMPDQSDKEIES****	evm.model.Chr1.1203	sp|Q9UIF8|BAZ2B_HUMAN	WAELMPDQsDKEIES	0.967	evm.model.Chr1.1203_S2326	0.0323624	0.00676106
evm.model.Chr1.1219_S606	NEGVTSSTPPSPTSSPTEQQR	evm.model.Chr1.1219	sp|Q15406|NR6A1_HUMAN	LLNEGVTSSTPPsPTSSPTEQQR;LLNEGVTSSTPPsPTSsPTEQQR	0.963	evm.model.Chr1.1219_S606	0.231844	0.013776
evm.model.Chr1.1219_S610	TSSTPPSPTSSPTEQQRSVRD	evm.model.Chr1.1219	sp|Q15406|NR6A1_HUMAN	LLNEGVTSSTPPSPTSsPTEQQR;LLNEGVTSSTPPSPtSsPTEQQR;LLNEGVTSSTPPsPTSsPTEQQR	0.949	evm.model.Chr1.1219_S610	0.337004	0.021541
evm.model.Chr1.1240_T973	QKKKDDKLITTETAETGNIKL	evm.model.Chr1.1240	sp|Q5F364|MRP1_CHICK	LITtETAETGNIK	0.958	evm.model.Chr1.1240_T973	0.0896764	8.02668e-05
evm.model.Chr1.1245_S852	SLDHDSPSSLSPMERDERVLR	evm.model.Chr1.1245	sp|Q14667|K0100_HUMAN	SLDHDSPSSLsPMER;SLDHDsPSSLsPMER	0.965	evm.model.Chr1.1245_S852	0.316116	2.32393e-05
evm.model.Chr1.1245_T1787	ETPSRKGSQVTPESELSSSAS	evm.model.Chr1.1245	sp|Q14667|K0100_HUMAN	GSQVtPESELSSSASFGQK	0.965	evm.model.Chr1.1245_T1787	0.180994	0.0340503
evm.model.Chr1.1281_S8	***MVMMEKPSPIQVGREFVR	evm.model.Chr1.1281	sp|Q32LC7|G3BP1_BOVIN	VMMEKPsPIQVGR	1	evm.model.Chr1.1281_S8	0.0329237	0.00197825
evm.model.Chr1.1290_S225	EDIKETPNEESKEDTKKSGKS	evm.model.Chr1.1290	sp|O94248|MDN1_SCHPO	ETPNEEsKEDTKK	0.946	evm.model.Chr1.1290_S225	0.119849	0.0363865
evm.model.Chr1.1290_S275	VEEVKPDESPSGEEEKNEGET	evm.model.Chr1.1290	sp|O94248|MDN1_SCHPO	VEEVKPDESPsGEEEK;VEEVKPDESPsGEEEKNEGETEDEPK	0.967	evm.model.Chr1.1290_S275	0.298209	0.00234189
evm.model.Chr1.1290_S366	EKDEEAEASPSKSPSIINSVR	evm.model.Chr1.1290	sp|O94248|MDN1_SCHPO	DEATNEKDEEAEASPsK;DEEAEASPsKSPSIINSVR;DEEAEASPsKsPSIINSVR	0.955	evm.model.Chr1.1290_S366	0.00220201	1.07126e-05
evm.model.Chr1.1297_S147	TEAENVDKNLSEQETGAVSEL	evm.model.Chr1.1297	sp|Q86UA1|PRP39_HUMAN	NLsEQETGAVSELSK	0.969	evm.model.Chr1.1297_S147	0.0491519	0.0229512
evm.model.Chr1.1297_T96	QNESIETEINTDNETKTQNNF	evm.model.Chr1.1297	sp|Q86UA1|PRP39_HUMAN	TQNESIETEINtDNETK	0.963	evm.model.Chr1.1297_T96	0.0403826	7.9398e-05
evm.model.Chr1.1326_S167	QYGSEAHDVSSLNSVESRTSK	evm.model.Chr1.1326	sp|Q4VAA7|SNX33_MOUSE	QYGSEAHDVSsLNSVESR;QYGSEAHDVSsLNsVESR	0.945	evm.model.Chr1.1326_S167	0.0153735	0.0115065
evm.model.Chr1.1384_S282	DILRQLFDLNSPVRNPPSSKR	evm.model.Chr1.1384	sp|O15357|SHIP2_HUMAN	QLFDLNsPVR	1	evm.model.Chr1.1384_S282	0.0659844	0.0276792
evm.model.Chr1.1385_S43	VVIGADSRTTSGAYIANRVTD	evm.model.Chr1.1385	sp|P28072|PSB6_HUMAN	TTsGAYIANR	0.956	evm.model.Chr1.1385_S43	0.10173	0.00598436
evm.model.Chr1.1398_S1097	SNSGNPEIDDSEDSASSKRNS	evm.model.Chr1.1398	sp|Q62504|MINT_MOUSE	GSNSGNPEIDDsEDSASSK	0.954	evm.model.Chr1.1398_S1097	0.101097	0.008209
evm.model.Chr1.1398_S1513	DENDLDDEVASQSESEKLTLQ	evm.model.Chr1.1398	sp|Q62504|MINT_MOUSE	NLDENDLDDEVAsQSESEK;NLDENDLDDEVAsQsESEK	0.968	evm.model.Chr1.1398_S1513	0.203811	0.00971394
evm.model.Chr1.1398_T1634	RKTPSSASPFTPKSTSSVGRQ	evm.model.Chr1.1398	sp|Q62504|MINT_MOUSE	KTPSSASPFtPK	0.802	evm.model.Chr1.1398_T1634	0.0310052	0.00113988
evm.model.Chr1.1411_S909	VKFPSRNNAPSQSEQPEVVEN	evm.model.Chr1.1411	sp|Q8VDJ3|VIGLN_MOUSE	NNAPsQSEQPEVVENGVNGEVNK	0.951	evm.model.Chr1.1411_S909	0.0517519	0.0017836
evm.model.Chr1.1412_S1102	RRLENINLNHSI*********	evm.model.Chr1.1412	sp|Q8CEE6|PASK_MOUSE	LENINLNHsI	1	evm.model.Chr1.1412_S1102	0.0899662	0.0133976
evm.model.Chr1.1456_T393	GITPTRPDIKTPNTVIATPFR	evm.model.Chr1.1456	sp|O08837|CDC5L_RAT	tPNTVIATPFR	0.967	evm.model.Chr1.1456_T393	0.112281	0.00537562
evm.model.Chr1.1468_S157	DLTVKRRRTDSNDDDQQDNED	evm.model.Chr1.1468	sp|Q9CWL2|CASZ1_MOUSE	RTDsNDDDQQDNEDAADSALAGNK;TDsNDDDQQDNEDAADSALAGNK	0.964	evm.model.Chr1.1468_S157	0.0667085	0.000162909
evm.model.Chr1.1477_S424	RIQRPDEYSDSEDEGEGGRKN	evm.model.Chr1.1477	sp|P56517|HDAC1_CHICK	IQRPDEYSDsEDEGEGGR;IQRPDEYSDsEDEGEGGRK;IQRPDEYsDsEDEGEGGR;IQRPDEYsDsEDEGEGGRK	0.969	evm.model.Chr1.1477_S424	0.493985	0.00800892
evm.model.Chr1.1501_S474	GEYAMVADDDSEGEESQSTDS	evm.model.Chr1.1501	sp|Q3TDQ1|STT3B_MOUSE	NNDNGEYAMVADDDsEGEESQSTDSQSTSK	0.968	evm.model.Chr1.1501_S474	0.00925775	0.000452158
evm.model.Chr1.1533_S246	KEVKKATKVKSNLTLEQRNVG	evm.model.Chr1.1533	sp|Q62824|EXOC4_RAT	VKsNLTLEQR	0.968	evm.model.Chr1.1533_S246	0.0893277	0.029864
evm.model.Chr1.1551_S364	DDAIDDRRKKSDGQGDAPTNG	evm.model.Chr1.1551	sp|Q6ZMG9|CERS6_HUMAN	KKsDGQGDAPTNGLTLR;sDGQGDAPTNGLTLR	0.97	evm.model.Chr1.1551_S364	0.16709	0.00358384
evm.model.Chr1.1574_S522	PPKSYHVDLESAEDRREREQQ	evm.model.Chr1.1574	sp|Q2KJ46|PSMD3_BOVIN	SYHVDLEsAEDR;SYHVDLEsAEDRR	0.97	evm.model.Chr1.1574_S522	0.223452	0.0453681
evm.model.Chr1.1574_S65	SKQSVEMEDKSESMETEPAEK	evm.model.Chr1.1574	sp|Q2KJ46|PSMD3_BOVIN	QSVEMEDKsESMETEPAEK	0.952	evm.model.Chr1.1574_S65	0.0101532	1.82268e-05
evm.model.Chr1.1574_T70	EMEDKSESMETEPAEKSQEEI	evm.model.Chr1.1574	sp|Q2KJ46|PSMD3_BOVIN	SEsMEtEPAEK	0.966	evm.model.Chr1.1574_T70	0.073816	9.78884e-05
evm.model.Chr1.1578_S134	FVINRPDIYKSPASDTYIVFG	evm.model.Chr1.1578	sp|Q8AWF2|NACA_ORENI	sPASDTYIVFGEAK	0.967	evm.model.Chr1.1578_S134	0.0699095	0.0160708
evm.model.Chr1.1582_S183	LDAKPVDPEDSGQSDGDDVEG	evm.model.Chr1.1582	Uncharacterized protein	PVDPEDsGQSDGDDVEGAVMNK;PVDPEDsGQsDGDDVEGAVMNK	1	evm.model.Chr1.1582_S183	0.05874	0.0307099
evm.model.Chr1.1608_S205	KGIEENNEDGSPIEPSGVEEA	evm.model.Chr1.1608	sp|P49756|RBM25_HUMAN	GIEENNEDGsPIEPSGVEEAR	0.97	evm.model.Chr1.1608_S205	0.383759	0.0295143
evm.model.Chr1.1608_S617	RMTVSLSSVKSEELTDPASVP	evm.model.Chr1.1608	sp|P49756|RBM25_HUMAN	sEELTDPASVPMSK	0.969	evm.model.Chr1.1608_S617	0.114918	0.00170538
evm.model.Chr1.1608_S677	PKVEEPMRKPSPVPEIITTAT	evm.model.Chr1.1608	sp|P49756|RBM25_HUMAN	KPsPVPEIITTATNK	0.968	evm.model.Chr1.1608_S677	0.138591	0.0473685
evm.model.Chr1.1608_T621	SLSSVKSEELTDPASVPMSKT	evm.model.Chr1.1608	sp|P49756|RBM25_HUMAN	SEELtDPASVPMSK	0.957	evm.model.Chr1.1608_T621	0.0627714	0.0423358
evm.model.Chr1.1672_S433	KLYETADDEDSQIQLTKARVE	evm.model.Chr1.1672	sp|P33991|MCM4_HUMAN	LYETADDEDsQIQLTK	0.969	evm.model.Chr1.1672_S433	0.0630234	0.00136521
evm.model.Chr1.1704_S692	RQLETLQEKESNDEDEEPRFK	evm.model.Chr1.1704	sp|Q62415|ASPP1_MOUSE	QLETLQEKEsNDEDEEPR	0.965	evm.model.Chr1.1704_S692	0.189834	0.0117945
evm.model.Chr1.1734_S1687	PIPGSLNNERSPEKGKEGHPV	evm.model.Chr1.1734	sp|O15014|ZN609_HUMAN	KPASPIPGSLNNERsPEK;KPAsPIPGSLNNERsPEK	0.957	evm.model.Chr1.1734_S1687	0.178879	0.0177414
evm.model.Chr1.1734_S625	NQSLADDAKGSPSAAAKRRGK	evm.model.Chr1.1734	sp|O15014|ZN609_HUMAN	GNQSLADDAKGsPSAAAK	0.959	evm.model.Chr1.1734_S625	0.280183	0.0380025
evm.model.Chr1.175.2_S1394	KNSDGRLVSPSASPVSTHRPR	evm.model.Chr1.175.2	sp|P97434|MPRIP_MOUSE	LVsPsASPVSTHRPR	0.948	evm.model.Chr1.175.2_S1394	0.0388714	0.000782127
evm.model.Chr1.175.2_S240	SNSSANSGIKSPLSERMSGFG	evm.model.Chr1.175.2	sp|P97434|MPRIP_MOUSE	NDSNSSANSGIKsPLSER	0.959	evm.model.Chr1.175.2_S240	0.195119	0.0119203
evm.model.Chr1.175.2_S390	KEVEKRSRARSPGREEVNRIF	evm.model.Chr1.175.2	sp|P97434|MPRIP_MOUSE	ARsPGREEVNR;sPGREEVNR	1	evm.model.Chr1.175.2_S390	0.403467	0.038789
evm.model.Chr1.1752_S26	IKKAQTDLGISDEDIERLPTV	evm.model.Chr1.1752	sp|Q5ZMK5|JMJD6_CHICK	AQTDLGIsDEDIER	0.968	evm.model.Chr1.1752_S26	0.0754139	0.00208314
evm.model.Chr1.1754_S31	SSVLSVPAEDSPSARAQQLKL	evm.model.Chr1.1754	sp|A6QPC8|EID3_BOVIN	SYNESSVLSVPAEDsPSAR	0.965	evm.model.Chr1.1754_S31	0.0292069	0.00508834
evm.model.Chr1.1761_T170	FNRKIRHRTLTDEEAEAAWDK	evm.model.Chr1.1761	sp|P35269|T2FA_HUMAN	TLtDEEAEAAWDK;TLtDEEAEAAWDKR	0.959	evm.model.Chr1.1761_T170	0.429079	0.0289875
evm.model.Chr1.1763_S435	SPIRWLDTNRSPVKDESGKLG	evm.model.Chr1.1763	Uncharacterized protein	WLDTNRsPVKDESGK	0.955	evm.model.Chr1.1763_S435	0.303291	0.0371135
evm.model.Chr1.1789_S81	KNGKKVVKEESEDEDEDSDEE	evm.model.Chr1.1789	sp|P08199|NUCL_MESAU	EEsEDEDEDSDEEDLEEEEEK;EEsEDEDEDsDEEDLEEEEEK;VVKEEsEDEDEDSDEEDLEEEEEK;VVKEEsEDEDEDsDEEDLEEEEEK	1	evm.model.Chr1.1789_S81	0.0198215	0.0459169
evm.model.Chr1.1789_S88	KEESEDEDEDSDEEDLEEEEE	evm.model.Chr1.1789	sp|P08199|NUCL_MESAU	EESEDEDEDsDEEDLEEEEEK;EEsEDEDEDsDEEDLEEEEEK;VVKEESEDEDEDsDEEDLEEEEEK;VVKEEsEDEDEDsDEEDLEEEEEK	1	evm.model.Chr1.1789_S88	0.115813	0.0249311
evm.model.Chr1.1790_S310	TPPSLRKLNFSDDDDGTPVLQ	evm.model.Chr1.1790	sp|P61594|MCPH1_PONPY	LNFsDDDDGTPVLQR	0.968	evm.model.Chr1.1790_S310	0.0425149	0.0257183
evm.model.Chr1.1794_S259	PNYLEEEPSESPTKDDKAVAR	evm.model.Chr1.1794	sp|Q9D7A8|ARMC1_MOUSE	DLPNYLEEEPSEsPTK;DLPNYLEEEPSEsPTKDDK	0.962	evm.model.Chr1.1794_S259	0.0623019	0.015024
evm.model.Chr1.1794_T261	YLEEEPSESPTKDDKAVARPD	evm.model.Chr1.1794	sp|Q9D7A8|ARMC1_MOUSE	DLPNYLEEEPSESPtK	0.946	evm.model.Chr1.1794_T261	0.0146152	0.00523544
evm.model.Chr1.1832_S1297	SPQPRMRRDTSPTGSLQDELH	evm.model.Chr1.1832	sp|Q0VC16|TGO1_BOVIN	DTsPTGSLQDELHPSR;DTsPTGsLQDELHPSR;RDTsPTGSLQDELHPSR	0.965	evm.model.Chr1.1832_S1297	0.144213	0.00538169
evm.model.Chr1.1832_S1301	RMRRDTSPTGSLQDELHPSRP	evm.model.Chr1.1832	sp|Q0VC16|TGO1_BOVIN	DTSPTGsLQDELHPSR;DTsPTGsLQDELHPSR	0.965	evm.model.Chr1.1832_S1301	0.00334227	0.00776458
evm.model.Chr1.1835_S107	NDEKNNKKENSDDGRPVGSST	evm.model.Chr1.1835	sp|A4IIL4|BROX_XENTR	ENsDDGRPVGSSTSLK;KENsDDGRPVGSSTSLK	0.964	evm.model.Chr1.1835_S107	0.0686897	0.0368956
evm.model.Chr1.1907_S360	TAAQCSKIASSGLSDTAIEAA	evm.model.Chr1.1907	sp|P22695|QCR2_HUMAN	IASsGLSDTAIEAAK	0.951	evm.model.Chr1.1907_S360	0.0564445	0.000778221
evm.model.Chr1.1907_T365	SKIASSGLSDTAIEAAKQRLK	evm.model.Chr1.1907	sp|P22695|QCR2_HUMAN	IASSGLSDtAIEAAK	0.945	evm.model.Chr1.1907_T365	0.138039	0.00233808
evm.model.Chr1.1924_S226	TGKSSPVVRSSSLHQEYLADK	evm.model.Chr1.1924	sp|E1BEQ5|AMOL1_BOVIN	SsSLHQEYLADK	0.958	evm.model.Chr1.1924_S226	0.0187871	5.7271e-05
evm.model.Chr1.1941_S269	SDYEYEAPDQSDEESRLTTGA	evm.model.Chr1.1941	sp|O94992|HEXI1_HUMAN	DAPSHTSDYEYEAPDQsDEESR	0.965	evm.model.Chr1.1941_S269	0.00711203	1.69846e-05
evm.model.Chr1.1985.3_S156	PPCSCNAVVRSRSLDNYYREQ	evm.model.Chr1.1985.3	sp|O94876|TMCC1_HUMAN	sRSLDNYYR	0.958	evm.model.Chr1.1985.3_S156	0.0357727	0.000189131
evm.model.Chr1.1996_S67	LVQAQTAGTQSPQIVRIIKAI	evm.model.Chr1.1996	sp|Q17QZ4|TFDP1_BOVIN	LVQAQTAGTQsPQIVR	0.966	evm.model.Chr1.1996_S67	0.144564	0.00436859
evm.model.Chr1.2003_S134	VVLENKELETSNSNLSLHGPH	evm.model.Chr1.2003	sp|Q5RJW5|IRS2B_XENLA	ELETsNSNLSLHGPHR	0.919	evm.model.Chr1.2003_S134	0.0756335	0.0100961
evm.model.Chr1.2004_T296	DTEATKDEEKTPPPEADDSKK	evm.model.Chr1.2004	sp|Q3TXS7|PSMD1_MOUSE	DEEKtPPPEADDSKK	0.968	evm.model.Chr1.2004_T296	0.0472358	0.00106849
evm.model.Chr1.2009_S807	RRNGRVEHDLSDSEMSEESLG	evm.model.Chr1.2009	sp|Q9UKV5|AMFR_HUMAN	VEHDLsDSEMSEESLG	0.961	evm.model.Chr1.2009_S807	0.0960027	0.00111584
evm.model.Chr1.2021_S373	LQGVLTHQGRSSSSGHYVSWI	evm.model.Chr1.2021	sp|Q0IIF7|UBP14_BOVIN	sSSSGHYVSWIR	0.964	evm.model.Chr1.2021_S373	0.0379611	0.0455015
evm.model.Chr1.2038_S10	*MYCARLITASPAVLRTIRAL	evm.model.Chr1.2038	sp|Q06055|AT5G2_HUMAN	LITAsPAVLR	0.966	evm.model.Chr1.2038_S10	0.150295	0.00335782
evm.model.Chr1.2075_S349	DIVRIEVETSSPSDENPSP**	evm.model.Chr1.2075	sp|Q12893|TM115_HUMAN	IEVETSsPSDENPSP	0.955	evm.model.Chr1.2075_S349	0.219868	0.0275917
evm.model.Chr1.2107_S2	*********MSEGGQDDAESS	evm.model.Chr1.2107	sp|Q9DE46|DPOLA_XENLA	sEGGQDDAESSQGLAASR	0.967	evm.model.Chr1.2107_S2	0.0720754	0.000120045
evm.model.Chr1.2142_S173	ITESGLVEPTSPNERFTSSVS	evm.model.Chr1.2142	Uncharacterized protein	NEGITESGLVEPTsPNER	0.961	evm.model.Chr1.2142_S173	0.023569	9.44143e-05
evm.model.Chr1.2171_S195	KENGKKIGGASLDLPKIRRNP	evm.model.Chr1.2171	sp|Q6P4Y0|CDKAL_XENTR	IGGAsLDLPK	1	evm.model.Chr1.2171_S195	0.122246	0.0199694
evm.model.Chr1.2184_S169	NYQERSKQNSSPVKPELRNLL	evm.model.Chr1.2184	sp|Q6PL18|ATAD2_HUMAN	QNSsPVKPELR	0.804	evm.model.Chr1.2184_S169	0.0125867	0.000575654
evm.model.Chr1.2211_S385	IKLLQEQVGSSPNEHLNKGHI	evm.model.Chr1.2211	sp|O15550|KDM6A_HUMAN	LLQEQVGSsPNEHLNK	0.95	evm.model.Chr1.2211_S385	0.0111987	1.03469e-08
evm.model.Chr1.2227_Y268	MRALDTNDDHYVMREKRKVPF	evm.model.Chr1.2227	sp|Q07912|ACK1_HUMAN	ALDTNDDHyVMR	0.968	evm.model.Chr1.2227_Y268	0.0264309	0.000608397
evm.model.Chr1.2269_S253	SGSRPSTPTPSESETDTVEER	evm.model.Chr1.2269	sp|Q08BS4|EZH2_DANRE	PSTPTPsESETDTVEER;PSTPTPsESEtDTVEER;PSTPTPsEsETDTVEER	0.965	evm.model.Chr1.2269_S253	0.401828	0.0100266
evm.model.Chr1.2269_S360	PKKKRKHRLWSIHARRVQQKK	evm.model.Chr1.2269	sp|Q08BS4|EZH2_DANRE	LWsIHAR	1	evm.model.Chr1.2269_S360	0.0107109	0.000608311
evm.model.Chr1.2269_T257	PSTPTPSESETDTVEERDSSN	evm.model.Chr1.2269	sp|Q08BS4|EZH2_DANRE	PSTPTPsESEtDTVEER	0.935	evm.model.Chr1.2269_T257	0.0236076	0.00176184
evm.model.Chr1.2271_S966	GKRMSASSLASTPEDTHRTRG	evm.model.Chr1.2271	sp|B4F6W9|TRIPC_XENTR	MSASSLAstPEDTHR	0.924	evm.model.Chr1.2271_S966	0.0617289	6.09278e-05
evm.model.Chr1.2271_T967	KRMSASSLASTPEDTHRTRGR	evm.model.Chr1.2271	sp|B4F6W9|TRIPC_XENTR	MSASSLAStPEDTHR;MSASSLAstPEDTHR	0.96	evm.model.Chr1.2271_T967	0.417786	0.0448313
evm.model.Chr1.2273_T393	QIQKYEIVNKTPPTPPANKVS	evm.model.Chr1.2273	sp|P51610|HCFC1_HUMAN	YEIVNKtPPtPPANK	0.964	evm.model.Chr1.2273_T393	0.0254072	0.000661897
evm.model.Chr1.2324_S194	AVTEDIAKMDSVKEDEGKADL	evm.model.Chr1.2324	Uncharacterized protein	MDsVKEDEGK	1	evm.model.Chr1.2324_S194	0.154895	0.000860819
evm.model.Chr1.2324_T130	KVDLALNTGETDNEEGKDDAT	evm.model.Chr1.2324	Uncharacterized protein	VDLALNTGEtDNEEGKDDATK	0.95	evm.model.Chr1.2324_T130	0.410618	0.036373
evm.model.Chr1.2331_S111	SWRDEFLIQASPRDPENFPFV	evm.model.Chr1.2331	sp|H9BW96|RAB7_EPICO	DEFLIQAsPR	1	evm.model.Chr1.2331_S111	0.0988136	0.00372144
evm.model.Chr1.2338_S199	KREIPDKLELSNEDQQKIEDF	evm.model.Chr1.2338	Uncharacterized protein	EIPDKLELsNEDQQK	1	evm.model.Chr1.2338_S199	0.102329	0.0168475
evm.model.Chr1.2342_S263	LQAQLRTSEPSPSLNLFNRSN	evm.model.Chr1.2342	sp|Q5ZIR1|SHLB1_CHICK	TSEPsPSLNLFNR	0.972	evm.model.Chr1.2342_S263	0.229162	0.0450328
evm.model.Chr1.2346_S63	DAIVTSQNDGSPTRSSPENSP	evm.model.Chr1.2346	sp|Q1KL10|HXA1A_TAKRU	LHHDAIVTSQNDGsPTR	0.966	evm.model.Chr1.2346_S63	0.0342244	9.70481e-07
evm.model.Chr1.2394_S44	SSNPAHKLSESIEDTHFPDSK	evm.model.Chr1.2394	sp|Q8N7N5|DCAF8_MOUSE	LSEsIEDTHFPDSK	0.941	evm.model.Chr1.2394_S44	0.00493265	0.000526499
evm.model.Chr1.2394_S64	KESSGIDLNDSNEQNCKDSTA	evm.model.Chr1.2394	sp|Q8N7N5|DCAF8_MOUSE	ESSGIDLNDsNEQNCK	0.966	evm.model.Chr1.2394_S64	0.128307	0.00175808
evm.model.Chr1.2436_S104	TGPGGEPVKGSKYAADRRRFR	evm.model.Chr1.2436	sp|P41824|YBOXH_APLCA	GLPEAANVTGPGGEPVKGsK	0.962	evm.model.Chr1.2436_S104	0.114326	1.63694e-05
evm.model.Chr1.2436_S140	ENPDEPSETGSPEGQENPRPR	evm.model.Chr1.2436	sp|P41824|YBOXH_APLCA	ERPSESNENPDEPSETGsPEGQENPR;ERPSESNENPDEPSETGsPEGQENPRPR;ERPsESNENPDEPSETGsPEGQENPR;ERPsESNENPDEPSETGsPEGQENPRPR	0.969	evm.model.Chr1.2436_S140	0.30974	0.00702083
evm.model.Chr1.2436_T138	SNENPDEPSETGSPEGQENPR	evm.model.Chr1.2436	sp|P41824|YBOXH_APLCA	ERPSESNENPDEPSEtGSPEGQENPRPR	0.924	evm.model.Chr1.2436_T138	0.000947155	0.000101179
evm.model.Chr1.2446.1_S836	IDNLPKIQELSPPSTDHFRKR	evm.model.Chr1.2446.1	sp|Q8BIE6|FRM4A_MOUSE	IQELsPPSTDHFR	0.967	evm.model.Chr1.2446.1_S836	0.208225	0.010652
evm.model.Chr1.2454_S345	EKQLCNSLRISPSQYITSKAL	evm.model.Chr1.2454	sp|Q5RBN9|TAD2B_PONAB	IsPSQYITSK	0.965	evm.model.Chr1.2454_S345	0.0708415	0.006564
evm.model.Chr1.2473_S178	TTSCSGTRNNSIPSVPATPTQ	evm.model.Chr1.2473	sp|P50549|ETV1_HUMAN	NNsIPSVPATPTQR	0.969	evm.model.Chr1.2473_S178	0.0550441	0.00341398
evm.model.Chr1.2491_S442	VSKRFISRKLSSEDEFDSTSS	evm.model.Chr1.2491	sp|P70531|EF2K_RAT	KLsSEDEFDSTSSGYGSK;KLssEDEFDSTSSGYGSK	0.967	evm.model.Chr1.2491_S442	0.486037	0.0427275
evm.model.Chr1.2491_S456	EFDSTSSGYGSKNGSVRRART	evm.model.Chr1.2491	sp|P70531|EF2K_RAT	LSSEDEFDSTSSGYGsK	0.967	evm.model.Chr1.2491_S456	0.0409101	0.000449657
evm.model.Chr1.2491_S468	NGSVRRARTISELSDHMEYRE	evm.model.Chr1.2491	sp|P70531|EF2K_RAT	TIsELsDHMEYR	0.964	evm.model.Chr1.2491_S468	0.0140407	0.000539771
evm.model.Chr1.2491_S528	VSEIAKMLHLSPKVQIGKSIL	evm.model.Chr1.2491	sp|P70531|EF2K_RAT	MLHLsPK	1	evm.model.Chr1.2491_S528	0.0908568	7.7467e-05
evm.model.Chr1.2491_S669	SENDAEGGYDSVTSRIVQEHE	evm.model.Chr1.2491	sp|P70531|EF2K_RAT	LLNASSENDAEGGYDsVTSR	0.955	evm.model.Chr1.2491_S669	0.0485188	0.00202969
evm.model.Chr1.2495.1_S480	TPPRQAPSMDSLDALEARLPT	evm.model.Chr1.2495.1	sp|Q9Z2H5|E41L1_MOUSE	QAPSMDsLDALEAR	0.96	evm.model.Chr1.2495.1_S480	0.0363648	0.0120598
evm.model.Chr1.2514_S425	AFMNAQQAASSPVPRRSSSPE	evm.model.Chr1.2514	Uncharacterized protein	AEAFMNAQQAASsPVPR	0.962	evm.model.Chr1.2514_S425	0.120901	0.00747193
evm.model.Chr1.2522_S571	TVPVSHPQHMSPKPAILRRPA	evm.model.Chr1.2522	sp|Q5F3U0|SP130_CHICK	TVPVSHPQHMsPK	0.966	evm.model.Chr1.2522_S571	0.123779	0.0224159
evm.model.Chr1.2524_T323	KLPSTLTRKSTVVNIKGVYSD	evm.model.Chr1.2524	sp|Q96BD0|SO4A1_HUMAN	KStVVNIK;StVVNIK	0.957	evm.model.Chr1.2524_T323	0.0762984	0.000541875
evm.model.Chr1.2551_Y348	TQSKTTTDDDYTPPKNETQVV	evm.model.Chr1.2551	sp|Q9UKX7|NUP50_HUMAN	TTTDDDyTPPKNETQVVK	0.935	evm.model.Chr1.2551_Y348	0.00502576	0.00753839
evm.model.Chr1.2687.2_S194	VMNLRTDSTASESEFEMVGSA	evm.model.Chr1.2687.2	sp|Q9QYE6|GOGA5_MOUSE	TDSTAsESEFEMVGSAAR	0.944	evm.model.Chr1.2687.2_S194	0.0252486	0.011292
evm.model.Chr1.2693_S347	APELALDKVLSDSDIVDERSK	evm.model.Chr1.2693	sp|Q6DIL6|F124A_XENTR	VLsDSDIVDER	0.965	evm.model.Chr1.2693_S347	0.133355	0.000635867
evm.model.Chr1.271_S304	HSNSSPGIISSPERKQTETYD	evm.model.Chr1.271	sp|A0JP70|WDR90_XENTR	HSNSSPGIISsPER;HSNSSPGIISsPERK	0.957	evm.model.Chr1.271_S304	0.0165236	0.00191211
evm.model.Chr1.2731_S1090	LQRRVLNPNDSMSSQSSSSGR	evm.model.Chr1.2731	sp|O88664|TAOK1_RAT	VLNPNDsMSSQSSSSGR	0.954	evm.model.Chr1.2731_S1090	0.0971547	0.00227175
evm.model.Chr1.2731_S1271	QQQQPPLNRMSGTSFSSSYH*	evm.model.Chr1.2731	sp|O88664|TAOK1_RAT	MsGTSFSSSYH	0.967	evm.model.Chr1.2731_S1271	0.0958104	0.0102713
evm.model.Chr1.2742_S562	DRTNVNNNNQSPALSPDYDNV	evm.model.Chr1.2742	sp|Q2THW7|ZDHC5_RAT	TNVNNNNQsPALSPDYDNVPR	0.963	evm.model.Chr1.2742_S562	0.0530411	0.000477936
evm.model.Chr1.2749_T174	IALATDILHKTPVKDSAAGNA	evm.model.Chr1.2749	sp|P22127|RAB10_DIPOM	tPVKDSAAGNAGVDVAQQR	0.965	evm.model.Chr1.2749_T174	0.0538792	0.00055169
evm.model.Chr1.2786_S352	LRILRQTNINSPEVFPLNRIQ	evm.model.Chr1.2786	sp|Q28C55|DLG1_XENTR	QTNINsPEVFPLNR	0.966	evm.model.Chr1.2786_S352	0.0716552	0.0176209
evm.model.Chr1.2788_S744	GIDALCKRKNSEDKLDGIRKC	evm.model.Chr1.2788	sp|Q9Z0V2|KCND2_MOUSE	KNsEDKLDGIR	1	evm.model.Chr1.2788_S744	0.0558843	0.000175605
evm.model.Chr1.2806_S105	PSIPLDPHRTSPSHLELRRIT	evm.model.Chr1.2806	Uncharacterized protein	TsPSHLELR	0.951	evm.model.Chr1.2806_S105	0.0172449	0.000799902
evm.model.Chr1.2835_S321	DDILSDSPTMSPRTQLKHVRQ	evm.model.Chr1.2835	Uncharacterized protein	DDILSDSPTMsPR	0.963	evm.model.Chr1.2835_S321	0.061785	0.000202002
evm.model.Chr1.2835_S834	NSKRHTNAPVSPTLSPHKQAA	evm.model.Chr1.2835	Uncharacterized protein	HTNAPVsPTLSPHK;HTNAPVsPTLsPHK	0.962	evm.model.Chr1.2835_S834	0.204195	0.0127034
evm.model.Chr1.2835_S838	HTNAPVSPTLSPHKQAARMTP	evm.model.Chr1.2835	Uncharacterized protein	HTNAPVSPTLsPHK;HTNAPVsPTLsPHK	0.965	evm.model.Chr1.2835_S838	0.260531	0.0282675
evm.model.Chr1.2838_S23	DSTAHPFPSNSPPAKQRKTNH	evm.model.Chr1.2838	sp|Q02053|UBA1_MOUSE	SSESNSSANFADSTAHPFPSNsPPAK	0.964	evm.model.Chr1.2838_S23	0.0587692	0.038116
evm.model.Chr1.2892_S398	EESSGPQLRDSPEPEEEDTLS	evm.model.Chr1.2892	sp|Q96KC8|DNJC1_HUMAN	DsPEPEEEDTLSWSQPQQK	0.968	evm.model.Chr1.2892_S398	0.0311314	0.000396881
evm.model.Chr1.2942_S119	LRYISASEPTSPVVQTKRRAA	evm.model.Chr1.2942	Uncharacterized protein	YISASEPTsPVVQTK	0.967	evm.model.Chr1.2942_S119	0.0646632	0.00336887
evm.model.Chr1.2949_S105	KNFQTSNEDGSVSPPHGGKKR	evm.model.Chr1.2949	sp|Q8NDF8|PAPD5_HUMAN	NFQTSNEDGsVsPPHGGK	0.965	evm.model.Chr1.2949_S105	0.0648607	0.00287793
evm.model.Chr1.2949_S107	FQTSNEDGSVSPPHGGKKRRE	evm.model.Chr1.2949	sp|Q8NDF8|PAPD5_HUMAN	NFQTSNEDGSVsPPHGGK;NFQTSNEDGsVsPPHGGK	0.966	evm.model.Chr1.2949_S107	0.49305	0.00085804
evm.model.Chr1.2992_S140	YSDDFSGQEDSPSHKRPPQVF	evm.model.Chr1.2992	sp|Q5R4J5|SYT1_PONAB	LYSDDFSGQEDsPSHK;LYSDDFsGQEDsPSHK	0.958	evm.model.Chr1.2992_S140	0.0928326	0.000498099
evm.model.Chr1.3008_S112	DRADALQQGASQFETQAAKLK	evm.model.Chr1.3008	sp|P13701|SYB_TETCF	ADALQQGAsQFETQAAK	0.901	evm.model.Chr1.3008_S112	0.0546127	9.94209e-07
evm.model.Chr1.3043_S577	DICLQWNRRRSSSLEHLAVPR	evm.model.Chr1.3043	sp|P13222|CLAT_PIG	sSSLEHLAVPR	0.951	evm.model.Chr1.3043_S577	0.116572	0.0313721
evm.model.Chr1.3047_S472	IRLKKYRGMGSVDAMEGSKAS	evm.model.Chr1.3047	sp|P12268|IMDH2_HUMAN	GMGsVDAMEGSK	0.966	evm.model.Chr1.3047_S472	0.0720488	0.0165425
evm.model.Chr1.3048_S1165	SAVPLRTRGDSVAGDSIDAFG	evm.model.Chr1.3048	sp|P35331|NRCAM_CHICK	GDsVAGDSIDAFGDDDAR;GDsVAGDsIDAFGDDDAR;TRGDsVAGDSIDAFGDDDAR;TRGDsVAGDsIDAFGDDDAR	1	evm.model.Chr1.3048_S1165	0.199831	0.00889452
evm.model.Chr1.3048_S1170	RTRGDSVAGDSIDAFGDDDAR	evm.model.Chr1.3048	sp|P35331|NRCAM_CHICK	GDSVAGDsIDAFGDDDAR;GDsVAGDsIDAFGDDDAR;TRGDsVAGDsIDAFGDDDAR	1	evm.model.Chr1.3048_S1170	0.399947	0.0190835
evm.model.Chr1.3058_S4523	DVKTPEKRRESENSSSQEEPL	evm.model.Chr1.3058	sp|P20929|NEBU_HUMAN	REsENSSSQEEPLDLSAK	0.952	evm.model.Chr1.3058_S4523	0.0330668	3.88218e-06
evm.model.Chr1.3075_S230	QETTPQPRKGSDASTSEIHST	evm.model.Chr1.3075	sp|Q676U5|A16L1_HUMAN	KGsDASTSEIHSTTPTFK	0.967	evm.model.Chr1.3075_S230	0.387379	0.0242863
evm.model.Chr1.3094_S24	YRESTEIEPFSPRHNIIVGRN	evm.model.Chr1.3094	sp|Q9CW03|SMC3_MOUSE	ESTEIEPFsPR	0.969	evm.model.Chr1.3094_S24	0.0690403	0.00113202
evm.model.Chr1.311_S27	QVSKLQSEYASDTPLSSGGED	evm.model.Chr1.311	sp|Q9BRS8|LARP6_HUMAN	LQSEYAsDTPLSSGGEDDDVK	0.966	evm.model.Chr1.311_S27	0.147479	0.00395406
evm.model.Chr1.311_S403	RRQFVASQGNSPASTPGSSPM	evm.model.Chr1.311	sp|Q9BRS8|LARP6_HUMAN	QFVASQGNsPASTPGSSPMLGR	0.961	evm.model.Chr1.311_S403	0.0429273	0.0101403
evm.model.Chr1.327_S56	LTNRRKRLKLSPASPENEEDN	evm.model.Chr1.327	Uncharacterized protein	LKLsPASPENEEDNK	0.96	evm.model.Chr1.327_S56	0.079733	0.00231385
evm.model.Chr1.379_S147	IPRAGAWRGDSVDGEEVYDVP	evm.model.Chr1.379	sp|O35177|CASL_MOUSE	GDsVDGEEVYDVPQSSAATR	0.969	evm.model.Chr1.379_S147	0.388318	0.0387561
evm.model.Chr1.379_S303	ARRNISSGLNSLRRMRREIKE	evm.model.Chr1.379	sp|O35177|CASL_MOUSE	NISSGLNsLR;NISSGLNsLRR	0.964	evm.model.Chr1.379_S303	0.135818	4.80696e-06
evm.model.Chr1.380_S507	GSEEHKDAGMSGSDDEDHDED	evm.model.Chr1.380	sp|Q1LUT1|EDC4_DANRE	DAGMsGSDDEDHDEDDEIELR;DAGMsGsDDEDHDEDDEIELR	1	evm.model.Chr1.380_S507	0.00437176	0.00473116
evm.model.Chr1.380_T637	FDQSTQEETDTKSEEKISHDE	evm.model.Chr1.380	sp|Q1LUT1|EDC4_DANRE	FDQSTQEETDtKSEEK	0.919	evm.model.Chr1.380_T637	0.00980957	0.00012186
evm.model.Chr1.433_S662	RLSGKTVETESGPTDQTMMRR	evm.model.Chr1.433	sp|Q5R416|CTNA2_PONAB	TVETEsGPTDQTMMR	0.963	evm.model.Chr1.433_S662	0.0722124	0.0011553
evm.model.Chr1.439_S126	NRLQSQNLNASIGSGVSTPSR	evm.model.Chr1.439	sp|Q62261|SPTB2_MOUSE	LQSQNLNAsIGSGVSTPSR;LQSQNLNAsIGsGVSTPSR	0.968	evm.model.Chr1.439_S126	0.105092	0.00813206
evm.model.Chr1.439_S129	QSQNLNASIGSGVSTPSRVST	evm.model.Chr1.439	sp|Q62261|SPTB2_MOUSE	LQSQNLNASIGsGVSTPSR;LQSQNLNAsIGsGVSTPSR	0.968	evm.model.Chr1.439_S129	0.0975997	0.0079798
evm.model.Chr1.470_S224	FDEGRADYDGSMEDEEALTKF	evm.model.Chr1.470	sp|Q5R5B6|PDIA1_PONAB	ADYDGsMEDEEALTK	0.967	evm.model.Chr1.470_S224	0.0914309	0.000688402
evm.model.Chr1.495.1_S69	LPDISPVKQESETELEHNEEK	evm.model.Chr1.495.1	sp|A2APB8|TPX2_MOUSE	QEsETELEHNEEK	0.957	evm.model.Chr1.495.1_S69	0.0439488	0.000898618
evm.model.Chr1.495.1_S90	ANSTFTIHSPSKTDQHCAIID	evm.model.Chr1.495.1	sp|A2APB8|TPX2_MOUSE	ANSTFTIHSPsK	0.956	evm.model.Chr1.495.1_S90	0.00163328	0.00163489
evm.model.Chr1.508_S328	TWPITGGQNLSPKSVVTRNVL	evm.model.Chr1.508	sp|Q8MKF0|L2GL1_BOVIN	STSTWPITGGQNLsPK	0.968	evm.model.Chr1.508_S328	0.0732706	4.21693e-05
evm.model.Chr1.522_T42	GIGSPPYQEQTPTGNGVSGKI	evm.model.Chr1.522	sp|Q5W8I7|VGL2B_DANRE	FTGIGSPPYQEQtPTGNGVSGK	0.948	evm.model.Chr1.522_T42	0.0482333	0.00273628
evm.model.Chr1.581_S243	NLQEVIKVDTSPSKNHEIQPE	evm.model.Chr1.581	sp|Q0P678|ZCH18_MOUSE	VDTsPSKNHEIQPENDLNR	0.962	evm.model.Chr1.581_S243	0.149452	0.00186088
evm.model.Chr1.581_S314	DLIDVKTGDESDGEIVDSDED	evm.model.Chr1.581	sp|Q0P678|ZCH18_MOUSE	TGDEsDGEIVDSDEDENKDEK;TGDEsDGEIVDsDEDENK;TGDEsDGEIVDsDEDENKDEK	0.966	evm.model.Chr1.581_S314	0.215225	0.0122807
evm.model.Chr1.581_S321	GDESDGEIVDSDEDENKDEKA	evm.model.Chr1.581	sp|Q0P678|ZCH18_MOUSE	TGDESDGEIVDsDEDENK;TGDESDGEIVDsDEDENKDEK;TGDEsDGEIVDsDEDENK;TGDEsDGEIVDsDEDENKDEK	0.967	evm.model.Chr1.581_S321	0.0559322	0.00667961
evm.model.Chr1.581_S83	QSPTPISPTPSDLEKENETVE	evm.model.Chr1.581	sp|Q0P678|ZCH18_MOUSE	KQSPtPIsPTPsDLEK;KQsPTPISPTPsDLEK;KQsPTPIsPTPsDLEK;QSPTPIsPTPsDLEK	0.958	evm.model.Chr1.581_S83	0.284995	0.0283705
evm.model.Chr1.581_T310	IGEPDLIDVKTGDESDGEIVD	evm.model.Chr1.581	sp|Q0P678|ZCH18_MOUSE	tGDESDGEIVDSDEDENKDEK	0.93	evm.model.Chr1.581_T310	0.015757	0.000112678
evm.model.Chr1.605_S67	APKIMPLYRRSNSVSMPISLN	evm.model.Chr1.605	sp|D3Z5L6|S18B1_MOUSE	sNSVSMPISLNSNEIAPR	0.959	evm.model.Chr1.605_S67	0.0542665	0.0142771
evm.model.Chr1.611_T121	EEKRRKKHLATPQMIEKIQRY	evm.model.Chr1.611	sp|Q6NU40|CTF18_XENLA	HLAtPQMIEK	1	evm.model.Chr1.611_T121	0.0873884	0.0409741
evm.model.Chr1.617.1_S1124	SSRGGAPAHQSDDGWTKVGVA	evm.model.Chr1.617.1	sp|Q80XI3|IF4G3_MOUSE	GGAPAHQsDDGWTK	0.944	evm.model.Chr1.617.1_S1124	0.0629865	0.000147046
evm.model.Chr1.617.1_S1217	ALGNQPQESTSPFQQRRASGR	evm.model.Chr1.617.1	sp|Q80XI3|IF4G3_MOUSE	FSALGNQPQESTsPFQQR	0.938	evm.model.Chr1.617.1_S1217	0.0309081	0.012475
evm.model.Chr1.617.1_S398	YPVVTHAPAASPQDVPAKIPT	evm.model.Chr1.617.1	sp|Q80XI3|IF4G3_MOUSE	AYPVVTHAPAAsPQDVPAK	0.969	evm.model.Chr1.617.1_S398	0.276994	0.0224735
evm.model.Chr1.643_S11	MALHGNQENLSPHIVRQVFKE	evm.model.Chr1.643	sp|Q28F89|UBE2S_XENTR	ALHGNQENLsPHIVR	1	evm.model.Chr1.643_S11	0.0132494	0.0143785
evm.model.Chr1.666_S582	NQPRMENETVSPRLFECSDAS	evm.model.Chr1.666	sp|O93510|GELS_CHICK	MENETVsPR	0.932	evm.model.Chr1.666_S582	0.112103	0.00569297
evm.model.Chr1.671_S347	ERSDDEESLSSEEM*******	evm.model.Chr1.671	sp|Q96G23|CERS2_HUMAN	MVDERsDDEESLSsEEM	0.943	evm.model.Chr1.671_S347	0.0180999	0.00154923
evm.model.Chr1.690_S818	TFSELPAFIKSMAGSPPTESA	evm.model.Chr1.690	sp|Q6PJI9|WDR59_HUMAN	sMAGSPPTESAFSSPLSPR	0.957	evm.model.Chr1.690_S818	0.283417	0.00777926
evm.model.Chr1.690_S834	PTESAFSSPLSPRSRGSPQDD	evm.model.Chr1.690	sp|Q6PJI9|WDR59_HUMAN	SMAGSPPTESAFSSPLsPR;SMAGsPPTESAFSSPLsPR	0.949	evm.model.Chr1.690_S834	0.0139146	0.0135799
evm.model.Chr1.713_S2583	AGMGRPGDRNSAASLVSRVVV	evm.model.Chr1.713	sp|Q86YV5|PRAG1_HUMAN	PGDRNsAASLVSR	0.937	evm.model.Chr1.713_S2583	0.0460103	0.0115662
evm.model.Chr1.713_S515	PKRNTLPRKLSDHSITQIPRK	evm.model.Chr1.713	sp|Q86YV5|PRAG1_HUMAN	KLsDHSITQIPR	0.967	evm.model.Chr1.713_S515	0.0380217	0.00141813
evm.model.Chr1.714_S734	VGDTTSASIQSPGSPGKSLNE	evm.model.Chr1.714	sp|O15440|MRP5_HUMAN	AEVVGDTTSASIQsPGSPGK;AEVVGDTTSASIQsPGsPGK;SEDKAEVVGDTTSASIQsPGSPGK;SEDKAEVVGDTTSASIQsPGsPGK	0.969	evm.model.Chr1.714_S734	0.281529	0.0271583
evm.model.Chr1.714_S737	TTSASIQSPGSPGKSLNENDL	evm.model.Chr1.714	sp|O15440|MRP5_HUMAN	AEVVGDTTSASIQSPGsPGK;AEVVGDTTSASIQsPGsPGK;SEDKAEVVGDTTSASIQSPGsPGK;SEDKAEVVGDTTSASIQsPGsPGK	0.971	evm.model.Chr1.714_S737	0.360339	0.0384023
evm.model.Chr1.714_S741	SIQSPGSPGKSLNENDLEIQG	evm.model.Chr1.714	sp|O15440|MRP5_HUMAN	sLNENDLEIQGK	1	evm.model.Chr1.714_S741	0.0682789	0.000108763
evm.model.Chr1.721_S395	GGMTRMPKVQSTVQSIFGKQP	evm.model.Chr1.721	sp|O35501|GRP75_CRIGR	VQsTVQSIFGK	0.964	evm.model.Chr1.721_S395	0.121594	3.58367e-05
evm.model.Chr1.721_T91	SRTTPSVIAFTPEGERLAGTP	evm.model.Chr1.721	sp|O35501|GRP75_CRIGR	TTPSVIAFtPEGER	0.969	evm.model.Chr1.721_T91	0.0585546	0.000909248
evm.model.Chr1.735_T390	SRPSMEEDRITPPPERDWADL	evm.model.Chr1.735	sp|Q96GE4|CEP95_HUMAN	PSMEEDRItPPPER	0.966	evm.model.Chr1.735_T390	0.0237427	0.00542642
evm.model.Chr1.775_S401	EKEWVEEPSLSGEEDDKNDKQ	evm.model.Chr1.775	sp|Q9EQ28|DPOD3_MOUSE	EWVEEPSLsGEEDDK;EWVEEPSLsGEEDDKNDK;EWVEEPsLsGEEDDKNDK	1	evm.model.Chr1.775_S401	0.0239538	0.0423298
evm.model.Chr1.775_T137	PVRYNGSTPLTDEEIGEARNQ	evm.model.Chr1.775	sp|Q9EQ28|DPOD3_MOUSE	YNGSTPLtDEEIGEAR	0.97	evm.model.Chr1.775_T137	0.258742	0.0400477
evm.model.Chr1.779_S236	RPMRTGARRFSFEEPPNRGYV	evm.model.Chr1.779	sp|Q8C0P0|GWL_MOUSE	RFsFEEPPNR	1	evm.model.Chr1.779_S236	0.170467	0.0151193
evm.model.Chr1.782_S66	VEGVRTPFLMSGTQYKNLMPH	evm.model.Chr1.782	sp|O46629|ECHB_BOVIN	TPFLMsGTQYK	0.961	evm.model.Chr1.782_S66	0.0960708	0.00021006
evm.model.Chr1.784_S223	AHRRVPSPTTSEWSIRTAPQI	evm.model.Chr1.784	Uncharacterized protein	VPsPTTsEWSIR	0.916	evm.model.Chr1.784_S223	0.0660986	0.000174373
evm.model.Chr1.784_S245	SQEADYMAGGSVRSAA*****	evm.model.Chr1.784	Uncharacterized protein	TAPQISSQEADYMAGGsVR	0.968	evm.model.Chr1.784_S245	0.0199018	0.00736405
evm.model.Chr1.843_T444	QKVQNIKLNGTPDGEEHPLLS	evm.model.Chr1.843	sp|Q8BX09|RBBP5_MOUSE	LNGtPDGEEHPLLSGAK	0.97	evm.model.Chr1.843_T444	0.397894	0.0321081
evm.model.Chr1.862_S13	GSSSSLDNGTSFKKNQVGDVT	evm.model.Chr1.862	sp|P21447|MDR1A_MOUSE	MNGSSSSLDNGTsFKK	0.966	evm.model.Chr1.862_S13	0.110368	0.00120485
evm.model.Chr1.89_S85	SPGITQTRAASPQLVGNPTTV	evm.model.Chr1.89	sp|O00268|TAF4_HUMAN	AAsPQLVGNPTTVQGIQSR	0.966	evm.model.Chr1.89_S85	0.25431	0.0486535
evm.model.Chr1.924_S258	YKSDESAADMSTNSPEPLESQ	evm.model.Chr1.924	sp|Q8NBI5|S43A3_HUMAN	SDESAADMsTNSPEPLESQVQK	0.942	evm.model.Chr1.924_S258	0.0417191	0.00093478
evm.model.Chr1.924_S261	DESAADMSTNSPEPLESQVQK	evm.model.Chr1.924	sp|Q8NBI5|S43A3_HUMAN	SDESAADMSTNsPEPLESQVQK	0.963	evm.model.Chr1.924_S261	0.0425327	0.000104488
evm.model.Chr1.925_S401	QQNPNKFDYDSDDFQDKPKIR	evm.model.Chr1.925	sp|Q6GNV6|CTIP_XENLA	FDYDsDDFQDKPK	0.966	evm.model.Chr1.925_S401	0.376815	0.025367
evm.model.Chr1.945_S1281	FNTSTSQVRRSKSPIPDGINS	evm.model.Chr1.945	sp|Q9NS87|KIF15_HUMAN	sKSPIPDGINSSVP;sKsPIPDGINSSVP	0.958	evm.model.Chr1.945_S1281	0.359111	0.0450004
evm.model.Chr1.959_S932	IDAGEKSIFVSPVPRRKTDVD	evm.model.Chr1.959	sp|E9PZ19|TUTLB_MOUSE	SIFVsPVPR	0.97	evm.model.Chr1.959_S932	0.0789563	1.631e-06
evm.model.Chr1.961_S944	DRFIQPRYSRSPSPPGTSNPV	evm.model.Chr1.961	sp|Q7Z6E9|RBBP6_HUMAN	sPSPPGTSNPVLPPMR;sPsPPGTSNPVLPPMR	0.969	evm.model.Chr1.961_S944	0.341461	0.0442195
evm.model.Chr1.961_S946	FIQPRYSRSPSPPGTSNPVLP	evm.model.Chr1.961	sp|Q7Z6E9|RBBP6_HUMAN	SPsPPGTSNPVLPPMR;sPsPPGTSNPVLPPMR	0.969	evm.model.Chr1.961_S946	0.174623	0.0031489
evm.model.Chr1.968_Y275	KKKKKKIKEKYTELEELNKTK	evm.model.Chr1.968	sp|O57521|HS90B_DANRE	yTELEELNK	0.96	evm.model.Chr1.968_Y275	0.0992148	0.00154813
evm.model.Chr1.975_S171	DIGVVSPDKASPKTVSDFNSS	evm.model.Chr1.975	sp|Q8K1N2|PHLB2_MOUSE	TSYSSNQQDIGVVSPDKAsPK	0.965	evm.model.Chr1.975_S171	0.207529	0.0130236
evm.model.Chr1.975_S344	GKVDVKLKPVSPRLTSQKSAI	evm.model.Chr1.975	sp|Q8K1N2|PHLB2_MOUSE	LKPVsPR	1	evm.model.Chr1.975_S344	0.0355619	0.00144251
evm.model.Chr10.104_S127	TTSTTATDNNSDDEPPQFNEI	evm.model.Chr10.104	sp|Q9VKV5|CD2B2_DROME	KKPTTSTTATDNNsDDEPPQFNEIK;KPTTSTTATDNNsDDEPPQFNEIK	0.968	evm.model.Chr10.104_S127	0.00652506	0.0156984
evm.model.Chr10.104_S36	STSKEDHSLDSDDEDEVKNDY	evm.model.Chr10.104	sp|Q9VKV5|CD2B2_DROME	EDHSLDsDDEDEVK;EDHSLDsDDEDEVKNDYEK	0.967	evm.model.Chr10.104_S36	0.438521	0.00792217
evm.model.Chr10.130_evm.model.Chr10.131_S2558	PQTSTTSSARSQTSISTVSET	evm.model.Chr10.130_evm.model.Chr10.131	sp|Q7Z6Z7|HUWE1_HUMAN	sQTSISTVSETPAR	0.957	evm.model.Chr10.130_evm.model.Chr10.131_S2558	0.0743303	0.00233179
evm.model.Chr10.140_S119	NVQTSGQGVDSFDDDSKDDPQ	evm.model.Chr10.140	sp|Q91VX2|UBAP2_MOUSE	NVQTSGQGVDsFDDDSKDDPQTQQNNR	0.966	evm.model.Chr10.140_S119	0.0187818	9.04321e-06
evm.model.Chr10.141_S215	ALTRPPSQIPSPTTTSTRKNS	evm.model.Chr10.141	sp|Q9BRQ0|PYGO2_HUMAN	ALTRPPSQIPsPTTTSTR	0.961	evm.model.Chr10.141_S215	0.0676035	0.0161015
evm.model.Chr10.173_S5	******MASGSESDLLINKSG	evm.model.Chr10.173	sp|Q0VGW6|S12A9_XENLA	ASGsESDLLINK	0.947	evm.model.Chr10.173_S5	0.0427071	1.91465e-06
evm.model.Chr10.213_S341	SSVKTAPGYVSDDDSDGNMKS	evm.model.Chr10.213	sp|O14327|PAB2_SCHPO	TAPGYVsDDDSDGNMK;TAPGYVsDDDsDGNMK	0.967	evm.model.Chr10.213_S341	0.269653	0.00233415
evm.model.Chr10.213_S345	TAPGYVSDDDSDGNMKSKGKV	evm.model.Chr10.213	sp|O14327|PAB2_SCHPO	TAPGYVSDDDsDGNMK;TAPGYVsDDDsDGNMK	0.969	evm.model.Chr10.213_S345	0.368389	0.01009
evm.model.Chr10.237_S274	RFAASALDALSGKEGVVECAF	evm.model.Chr10.237	sp|Q32LG3|MDHM_BOVIN	FAASALDALsGK	0.967	evm.model.Chr10.237_S274	0.0851662	0.00029718
evm.model.Chr10.273_S359	PSTPTRPHVQSSEKIVLRESE	evm.model.Chr10.273	sp|O35711|LIPB2_MOUSE	DSIPSTPTRPHVQsSEK	0.955	evm.model.Chr10.273_S359	0.36682	0.0108207
evm.model.Chr10.295_S499	SSLSPHHQLVSPTNPAPKFLE	evm.model.Chr10.295	sp|E9Q6J5|BD1L1_MOUSE	SSLSPHHQLVsPTNPAPK;SSLsPHHQLVsPTNPAPK	0.916	evm.model.Chr10.295_S499	0.125448	0.0152337
evm.model.Chr10.321_S48	ILAPKKTTYSSDEEEPLEKRS	evm.model.Chr10.321	sp|Q92733|PRCC_HUMAN	KTTYSsDEEEPLEK;KTTYssDEEEPLEK;TTYSsDEEEPLEK;TTYssDEEEPLEK;TTySsDEEEPLEK	0.97	evm.model.Chr10.321_S48	0.49465	0.0259628
evm.model.Chr10.323_S578	ASTNDDGGKRSPLSDDGSNKS	evm.model.Chr10.323	sp|Q5ZIW2|CNO10_CHICK	INSVASTNDDGGKRsPLSDDGSNK;INSVASTNDDGGKRsPLsDDGSNK	0.966	evm.model.Chr10.323_S578	0.19605	0.0244705
evm.model.Chr10.333.1_S427	IRSPPEVLGKSPERPQTPKHR	evm.model.Chr10.333.1	sp|P35234|PTN5_RAT	SPPEVLGKsPERPQTPK;sPERPQTPK	0.966	evm.model.Chr10.333.1_S427	0.19955	0.0289935
evm.model.Chr10.373_S848	KSPTTSSLANSADNSNTTTQT	evm.model.Chr10.373	sp|Q7TPM9|MTMRA_MOUSE	AMDKSPTTSSLANsADNSNTTTQTQK	0.78	evm.model.Chr10.373_S848	0.0989687	3.50805e-07
evm.model.Chr10.380_evm.model.Chr10.381_S814	RLKLMQQNFDSDPDSNNDGKV	evm.model.Chr10.380_evm.model.Chr10.381	sp|Q8IUD2|RB6I2_HUMAN	LMQQNFDsDPDSNNDGK	0.968	evm.model.Chr10.380_evm.model.Chr10.381_S814	0.171275	0.00378369
evm.model.Chr10.419_S207	PHSVQEATPLSPQNKSERIKS	evm.model.Chr10.419	sp|Q3UDW8|HGNAT_MOUSE	EDLGNTEPHSVQEATPLsPQNK	0.969	evm.model.Chr10.419_S207	0.0924698	0.0021096
evm.model.Chr10.440_S108	KVEKNEEGSTSDNDELVFPKS	evm.model.Chr10.440	sp|Q9D8P7|TF3C6_MOUSE	NEEGSTsDNDELVFPK;NEEGStsDNDELVFPK	0.967	evm.model.Chr10.440_S108	0.450318	0.00299486
evm.model.Chr10.441_S617	SSVVVRTGTESSSDSVSISRM	evm.model.Chr10.441	sp|O08561|PI4KB_RAT	TGTEsSSDSVSISR	0.958	evm.model.Chr10.441_S617	0.0277386	0.00604124
evm.model.Chr10.447_S1008	DLDVEDIKEDSGGDDEENVAG	evm.model.Chr10.447	sp|Q5REW0|VIP2_PONAB	EDsGGDDEENVAGTSDAVR	0.97	evm.model.Chr10.447_S1008	0.0594552	2.12502e-05
evm.model.Chr10.451_S896	KYNPVGVDDESEESDSSAEKP	evm.model.Chr10.451	sp|P08478|AMDA_XENLA	KYNPVGVDDEsEEsDSSAEKPNSAP;YNPVGVDDEsEEsDSSAEKPNSAP	0.942	evm.model.Chr10.451_S896	0.00758354	0.0062313
evm.model.Chr10.451_S899	PVGVDDESEESDSSAEKPNSA	evm.model.Chr10.451	sp|P08478|AMDA_XENLA	KYNPVGVDDEsEEsDSSAEKPNSAP;YNPVGVDDEsEEsDSSAEKPNSAP	0.941	evm.model.Chr10.451_S899	0.00758354	0.0062313
evm.model.Chr10.473_S256	ERERATSRQNSSSSPAITSTE	evm.model.Chr10.473	sp|O13168|TLE3B_DANRE	QNsSSsPAITSTEK;QNssSSPAITSTEK	0.941	evm.model.Chr10.473_S256	0.0999441	0.0119124
evm.model.Chr10.481.2_S225	REREREGRHPSVSPAAMNGFS	evm.model.Chr10.481.2	sp|Q62441|TLE4_MOUSE	HPsVSPAAMNGFSR;HPsVsPAAMNGFSR	0.969	evm.model.Chr10.481.2_S225	0.0193193	0.0176459
evm.model.Chr10.481.2_S227	REREGRHPSVSPAAMNGFSRR	evm.model.Chr10.481.2	sp|Q62441|TLE4_MOUSE	HPSVsPAAMNGFSR;HPsVsPAAMNGFSR	0.969	evm.model.Chr10.481.2_S227	0.00813851	0.000156158
evm.model.Chr10.481.2_S360	DIPNNHAGPGSPASVGSSGSS	evm.model.Chr10.481.2	sp|Q62441|TLE4_MOUSE	DIPNNHAGPGsPASVGSSGSSHSR	0.969	evm.model.Chr10.481.2_S360	0.468512	0.0208102
evm.model.Chr10.504_evm.model.Chr10.505_S903	EDIHKIFGEPSDSEDWDKAER	evm.model.Chr10.504_evm.model.Chr10.505	sp|A3KN83|SBNO1_HUMAN	IFGEPsDSEDWDK;IFGEPsDsEDWDK	1	evm.model.Chr10.504_evm.model.Chr10.505_S903	0.194021	0.0173338
evm.model.Chr10.521_S365	SSGRKSSRQESGSDESLVEDR	evm.model.Chr10.521	sp|Q99MY8|ASH1L_MOUSE	QEsGSDESLVEDR	0.958	evm.model.Chr10.521_S365	0.155809	0.0111656
evm.model.Chr10.532_S146	SIESRDSDDRSPSNPVIDARS	evm.model.Chr10.532	sp|Q2TAS2|SMUF2_XENLA	DSDDRsPSNPVIDAR	0.959	evm.model.Chr10.532_S146	0.201682	0.0124154
evm.model.Chr10.532_T695	LQGFKALQGSTGTQGPRLFTI	evm.model.Chr10.532	sp|Q2TAS2|SMUF2_XENLA	ALQGStGTQGPR	0.85	evm.model.Chr10.532_T695	0.0725094	0.000707746
evm.model.Chr10.534_T167	PKYDQSMVTNTPPPTQDRDTL	evm.model.Chr10.534	sp|Q8BMI3|GGA3_MOUSE	YDQSMVTNtPPPTQDR	0.965	evm.model.Chr10.534_T167	0.0609415	0.000768597
evm.model.Chr10.552_S415	TTKRGSLRRQSFTTSPSPNSQ	evm.model.Chr10.552	sp|O75385|ULK1_HUMAN	RQsFTTSPSPNSQLDNSVK	0.948	evm.model.Chr10.552_S415	0.111802	0.000639937
evm.model.Chr10.553_S481	KQKFVRPSSLSDSESTSVNDG	evm.model.Chr10.553	sp|Q92667|AKAP1_HUMAN	FVRPSSLsDSESTSVNDGDK;FVRPSSLsDSESTSVNDGDKR;FVRPSsLsDSESTSVNDGDKR;PSSLsDSESTSVNDGDK;PSSLsDSESTSVNDGDKR	0.965	evm.model.Chr10.553_S481	0.101342	0.0108406
evm.model.Chr10.553_T378	TSLESCSRVDTDKDSLEEGPI	evm.model.Chr10.553	sp|Q92667|AKAP1_HUMAN	VDtDKDSLEEGPIYNQK;VDtDKDsLEEGPIYNQK;VDtDKDsLEEGPIYNQKPR	0.961	evm.model.Chr10.553_T378	0.0364887	0.0429636
evm.model.Chr10.555.1_S307	NSTWDETVGGSPTSRYYGESY	evm.model.Chr10.555.1	sp|E9Q394|AKP13_MOUSE	YDMNSTWDETVGGsPTSR	0.962	evm.model.Chr10.555.1_S307	0.028183	0.0101887
evm.model.Chr10.606_S542	KLTEAEEKPASKEAEKEADNE	evm.model.Chr10.606	sp|Q8NDA2|HMCN2_HUMAN	LTEAEEKPAsKEAEK	0.962	evm.model.Chr10.606_S542	0.156921	0.0127423
evm.model.Chr10.613_S470	KRDTDHHDGFSTDDEVTSMDQ	evm.model.Chr10.613	sp|Q9Y5B6|PAXB1_HUMAN	DTDHHDGFstDDEVTSMDQAK	0.967	evm.model.Chr10.613_S470	0.00680442	0.0300037
evm.model.Chr10.613_T471	RDTDHHDGFSTDDEVTSMDQA	evm.model.Chr10.613	sp|Q9Y5B6|PAXB1_HUMAN	DTDHHDGFstDDEVTSMDQAK	0.967	evm.model.Chr10.613_T471	0.00680442	0.0300037
evm.model.Chr10.630.1_S468	SPKMGKPELKSPPRVGNCAYP	evm.model.Chr10.630.1	sp|Q6UUV9|CRTC1_HUMAN	MGKPELKsPPR	1	evm.model.Chr10.630.1_S468	0.462321	0.00114013
evm.model.Chr10.649_S85	LSSMKPGTSGSVENLEGDDLA	evm.model.Chr10.649	sp|Q5I043|UBP28_MOUSE	PGTSGsVENLEGDDLAR	0.95	evm.model.Chr10.649_S85	0.0760781	6.15523e-07
evm.model.Chr10.658_T266	RPANSSSADRTPTSEAPAFPQ	evm.model.Chr10.658	sp|Q99961|SH3G1_HUMAN	PANSSSADRtPTSEAPAFPQASPR;PANSSSADRtPTSEAPAFPQAsPR;QLRPANSSSADRtPTSEAPAFPQASPR	0.954	evm.model.Chr10.658_T266	0.0129712	0.00791591
evm.model.Chr10.675_S516	PSAFIADGRGSSSDAVVGLMR	evm.model.Chr10.675	sp|P82279|CRUM1_HUMAN	GsSSDAVVGLMR	0.945	evm.model.Chr10.675_S516	0.114655	0.000102313
evm.model.Chr10.681_S288	DESKQTNEIASDDEDEFVDAS	evm.model.Chr10.681	sp|Q969R2|OSBP2_HUMAN	QTNEIAsDDEDEFVDASDK	0.965	evm.model.Chr10.681_S288	0.472963	0.0180464
evm.model.Chr10.686_S373	GDNSTKISRNSIADDDHMSTD	evm.model.Chr10.686	sp|Q6PCL0|TBX2B_XENLA	NsIADDDHMSTDEK	0.969	evm.model.Chr10.686_S373	0.106142	0.007758
evm.model.Chr10.686_S381	RNSIADDDHMSTDEKSKNEVF	evm.model.Chr10.686	sp|Q6PCL0|TBX2B_XENLA	NSIADDDHMsTDEK	0.948	evm.model.Chr10.686_S381	0.0684608	0.0104925
evm.model.Chr10.686_S403	QERLPSPIKKSPEPSNHRDSP	evm.model.Chr10.686	sp|Q6PCL0|TBX2B_XENLA	LPsPIKKsPEPSNHR	0.971	evm.model.Chr10.686_S403	0.0358636	0.000710409
evm.model.Chr10.688.1_S1618	KIKGSLTDLRSSQEDVQRGSD	evm.model.Chr10.688.1	sp|Q7Z401|MYCPP_HUMAN	GSLTDLRsSQEDVQR	0.934	evm.model.Chr10.688.1_S1618	0.0622073	0.000280348
evm.model.Chr10.688.1_S1619	IKGSLTDLRSSQEDVQRGSDE	evm.model.Chr10.688.1	sp|Q7Z401|MYCPP_HUMAN	GSLTDLRSsQEDVQR	0.949	evm.model.Chr10.688.1_S1619	0.320261	0.0133383
evm.model.Chr10.688.1_S1805	KFHPSNTLSTSHEKIHDLAAT	evm.model.Chr10.688.1	sp|Q7Z401|MYCPP_HUMAN	FHPSNTLSTsHEK	0.953	evm.model.Chr10.688.1_S1805	0.172864	0.00845482
evm.model.Chr10.697_S373	VDTPRGQPRHSLPAFTSREAP	evm.model.Chr10.697	sp|P98063|BMP1_MOUSE	HsLPAFTSR	0.967	evm.model.Chr10.697_S373	0.0922054	0.000106388
evm.model.Chr10.697_T365	THQLQNNVVDTPRGQPRHSLP	evm.model.Chr10.697	sp|P98063|BMP1_MOUSE	YQTHQLQNNVVDtPR	0.968	evm.model.Chr10.697_T365	0.0531007	0.0158389
evm.model.Chr10.737_S278	SVTKKRPTVKSPGSSASSVSS	evm.model.Chr10.737	sp|P30622|CLIP1_HUMAN	sPGSSASSVSSMSSIPSLR	0.962	evm.model.Chr10.737_S278	0.343072	0.0307358
evm.model.Chr10.742_S240	TEEGRKVTRNSGDKYPAVFRR	evm.model.Chr10.742	sp|Q6NU94|TRMB_XENLA	NsGDKYPAVFR	0.967	evm.model.Chr10.742_S240	0.0415141	8.35142e-05
evm.model.Chr10.752_S12	TATKLVETENSDGGKDDSYFL	evm.model.Chr10.752	sp|Q3MHI8|TM10A_BOVIN	LVETENsDGGKDDSYFLK	0.958	evm.model.Chr10.752_S12	0.117854	0.00456322
evm.model.Chr10.759_S831	KTSMRGSRPASPTSRRVVIVD	evm.model.Chr10.759	sp|Q15149|PLEC_HUMAN	GSRPAsPTSR	0.961	evm.model.Chr10.759_S831	0.0425938	0.000300075
evm.model.Chr10.759_T301	HFTSGWKRRVTLEDLYKAGVV	evm.model.Chr10.759	sp|Q15149|PLEC_HUMAN	RVtLEDLYK	0.895	evm.model.Chr10.759_T301	0.0373129	0.0157985
evm.model.Chr10.760_S76	EKATPSQASSSPEPTKKIVEE	evm.model.Chr10.760	sp|Q15149|PLEC_HUMAN	ATPSQASSsPEPTK;ATPSQASSsPEPTKK	0.959	evm.model.Chr10.760_S76	0.0538606	0.000290005
evm.model.Chr10.763_S854	FPLMIGGKYGSSGDGDEHEMR	evm.model.Chr10.763	sp|Q9NSC2|SALL1_HUMAN	YGsSGDGDEHEMR	0.954	evm.model.Chr10.763_S854	0.12126	2.25882e-05
evm.model.Chr10.796_S164	TRHQTAPQNFSPTSVEPRSND	evm.model.Chr10.796	sp|Q90837|ERG_CHICK	HQTAPQNFsPTSVEPR	0.968	evm.model.Chr10.796_S164	0.200716	0.0107812
evm.model.Chr10.796_S220	QQLTKVARSNSFTNYQSVGSA	evm.model.Chr10.796	sp|Q90837|ERG_CHICK	SNsFTNYQSVGSAFK	0.964	evm.model.Chr10.796_S220	0.0924114	0.0385242
evm.model.Chr10.796_S307	NFVGRRRQTPSLESNVSYQQR	evm.model.Chr10.796	sp|Q90837|ERG_CHICK	QTPsLESNVSYQQR	0.965	evm.model.Chr10.796_S307	0.0394358	0.011602
evm.model.Chr10.809_S179	VVRPASARTYSPVKKIITRPH	evm.model.Chr10.809	sp|Q4G0A6|MINY4_HUMAN	TYsPVKK	0.967	evm.model.Chr10.809_S179	0.100454	0.00101081
evm.model.Chr10.817_S411	PMNYDRHRPNSPIDFPRRSRS	evm.model.Chr10.817	sp|Q1LY77|SE1BA_DANRE	HRPNsPIDFPR	1	evm.model.Chr10.817_S411	0.413664	0.0167763
evm.model.Chr10.826_S448	EEDDFALNRLSAEMNSLRGFN	evm.model.Chr10.826	sp|D4AB66|STON2_RAT	LsAEMNSLR	0.97	evm.model.Chr10.826_S448	0.14704	0.00300441
evm.model.Chr10.826_S697	SSQDSSNNPPSFEDKTILETT	evm.model.Chr10.826	sp|D4AB66|STON2_RAT	FITPSSQDSSNNPPsFEDK	0.966	evm.model.Chr10.826_S697	0.260641	0.045088
evm.model.Chr10.829_S214	DVLKEEPDEKSPIKEEGKAPS	evm.model.Chr10.829	sp|O94913|PCF11_HUMAN	EEPDEKsPIKEEGK	1	evm.model.Chr10.829_S214	0.181415	0.000527789
evm.model.Chr10.829_S784	PKVEIKPEKVSPEVKSLPAAA	evm.model.Chr10.829	sp|O94913|PCF11_HUMAN	VEIKPEKVsPEVK	1	evm.model.Chr10.829_S784	0.357513	0.0302229
evm.model.Chr10.833_S691	NHQAWGTPPLSPHKSSKDNRG	evm.model.Chr10.833	sp|Q6ZMV9|KIF6_HUMAN	SNHQAWGTPPLsPHK	0.969	evm.model.Chr10.833_S691	0.0938307	0.00959453
evm.model.Chr10.922_S413	RPDAMMSRRMSNVDDGTSAWG	evm.model.Chr10.922	sp|Q3UHK8|TNR6A_MOUSE	MsNVDDGTSAWGDPTTYNK;RMsNVDDGTSAWGDPTTYNK	0.967	evm.model.Chr10.922_S413	0.0112151	0.00164623
evm.model.Chr10.922_S774	GGDFNGMRFESPQDEMPTHLD	evm.model.Chr10.922	sp|Q3UHK8|TNR6A_MOUSE	FEsPQDEMPTHLDK	0.971	evm.model.Chr10.922_S774	0.437279	0.00841073
evm.model.Chr10.922_S840	WKGFRRIDPESDPDITPGSVA	evm.model.Chr10.922	sp|Q3UHK8|TNR6A_MOUSE	IDPEsDPDITPGSVAIAK	0.969	evm.model.Chr10.922_S840	0.0743289	0.018394
evm.model.Chr10.930_S1108	TSSEKVSQSFSDNESEYLAKS	evm.model.Chr10.930	sp|Q8WWN9|ICEF1_HUMAN	VSQSFsDNESEYLAK	0.961	evm.model.Chr10.930_S1108	0.19809	0.0216346
evm.model.Chr10.934_S385	DDVAQPPDKVSPARRRSRVEV	evm.model.Chr10.934	Uncharacterized protein	LLDDVAQPPDKVsPAR	1	evm.model.Chr10.934_S385	0.0306895	0.00956374
evm.model.Chr10.971_S275	KPANIYTYNNSPTEGLRRSSF	evm.model.Chr10.971	sp|P17431|TISB_RAT	PANIYTYNNsPTEGLR	0.95	evm.model.Chr10.971_S275	0.195453	0.0240057
evm.model.Chr11.110.1_S428	DKEKLFDDADSDSNASTPVSP	evm.model.Chr11.110.1	sp|Q6PGL7|WASC2_MOUSE	LFDDADsDSNASTPVSPPVATK	0.946	evm.model.Chr11.110.1_S428	0.0299462	0.0167508
evm.model.Chr11.110.1_S690	KGSSKGLFSDSDDSTESPSPK	evm.model.Chr11.110.1	sp|Q6PGL7|WASC2_MOUSE	GLFSDsDDSTESPSPK	0.962	evm.model.Chr11.110.1_S690	0.177135	0.0064748
evm.model.Chr11.126_S269	LTTSPRAVVASPLEQEDTEDG	evm.model.Chr11.126	sp|Q8R326|PSPC1_MOUSE	AVVAsPLEQEDTEDGLSER	0.969	evm.model.Chr11.126_S269	0.13787	0.0119702
evm.model.Chr11.163_S338	YEPFTPDIPKSPGTPTYDDYG	evm.model.Chr11.163	sp|Q7SXL7|FL2D_DANRE	sPGTPTYDDYGADR;sPGtPTYDDYGADR	0.972	evm.model.Chr11.163_S338	0.345985	2.38583e-05
evm.model.Chr11.175_Y117	GKGRMRPGLLYESDEEDGARP	evm.model.Chr11.175	sp|P55861|MCM2_XENLA	MRPGLLyESDEEDGAR	0.969	evm.model.Chr11.175_Y117	0.295556	0.0153624
evm.model.Chr11.188_S228	PEVAKLEKQPSIEQVASIPKT	evm.model.Chr11.188	sp|Q9QX47|SON_MOUSE	QPsIEQVASIPK	0.97	evm.model.Chr11.188_S228	0.0283227	0.000583794
evm.model.Chr11.193_S391	SYYLDREAGRSPGDAVHKIYP	evm.model.Chr11.193	sp|Q1HE26|SMAD4_BOVIN	EAGRsPGDAVHK	1	evm.model.Chr11.193_S391	0.0657109	0.00780871
evm.model.Chr11.225_S59	GKRLHRKRRHSTSEEFPGNPA	evm.model.Chr11.225	sp|A3KQ55|MEPCE_DANRE	RHsTSEEFPGNPANKPQTAK	0.946	evm.model.Chr11.225_S59	0.0136579	0.00154576
evm.model.Chr11.275_S417	NSFQQPPRGNSPGGYMQGAPP	evm.model.Chr11.275	sp|Q92734|TFG_HUMAN	GNsPGGYMQGAPPPSAANPHR	0.964	evm.model.Chr11.275_S417	0.0148123	0.00199502
evm.model.Chr11.303_S856	QIKQEFERRLSEKEEELDNQR	evm.model.Chr11.303	sp|Q90339|MYSS_CYPCA	RLsEKEEELDNQR	1	evm.model.Chr11.303_S856	0.104531	0.0339204
evm.model.Chr11.303_S872	LDNQRRNQQRSIESMQTTLDS	evm.model.Chr11.303	sp|Q90339|MYSS_CYPCA	sIESMQTTLDSESK	0.968	evm.model.Chr11.303_S872	0.164348	0.0304259
evm.model.Chr11.319_S623	REQQQRQSMSSNDALLTSLRT	evm.model.Chr11.319	sp|Q91ZV2|DCBD2_RAT	QSMSsNDALLTSLR	0.958	evm.model.Chr11.319_S623	0.0538602	0.0200978
evm.model.Chr11.319_S801	YHNRKRGGSKSPPNTTNQAPY	evm.model.Chr11.319	sp|Q91ZV2|DCBD2_RAT	sPPNTTNQAPYYPPQR	0.949	evm.model.Chr11.319_S801	0.0316958	0.00127638
evm.model.Chr11.321_S255	IFKEWALVENSPLKEALQKSS	evm.model.Chr11.321	sp|Q91YJ2|SNX4_MOUSE	EWALVENsPLK	1	evm.model.Chr11.321_S255	0.128154	0.00890315
evm.model.Chr11.336_S73	SEESTPEKRKSKETAIVNSYS	evm.model.Chr11.336	sp|Q8TAD8|SNIP1_HUMAN	sKETAIVNSYSHK	0.965	evm.model.Chr11.336_S73	0.0850686	0.000191864
evm.model.Chr11.376_S12	SSISLPSYYHSPSKNSGQIQV	evm.model.Chr11.376	sp|P04183|KITH_HUMAN	SSISLPSYYHsPSK	0.954	evm.model.Chr11.376_S12	0.119723	0.0192703
evm.model.Chr11.407_S218	YKTEDERDTESEVEVEETEDT	evm.model.Chr11.407	Uncharacterized protein	DTEsEVEVEETEDTHR;DTEsEVEVEETEDTHRK;DtEsEVEVEETEDTHR;TEDERDTEsEVEVEETEDTHR;TEDERDtEsEVEVEETEDTHR;TEDERDtEsEVEVEETEDTHRK	0.971	evm.model.Chr11.407_S218	0.291839	0.00299282
evm.model.Chr11.407_T216	VEYKTEDERDTESEVEVEETE	evm.model.Chr11.407	Uncharacterized protein	DtEsEVEVEETEDTHR;TEDERDtESEVEVEETEDTHR;TEDERDtESEVEVEETEDTHRK;TEDERDtEsEVEVEETEDTHR;TEDERDtEsEVEVEETEDTHRK;tEDERDtESEVEVEETEDTHRK	0.971	evm.model.Chr11.407_T216	0.218693	0.00809774
evm.model.Chr11.417_S6	*****MAENASGASLTYPKQC	evm.model.Chr11.417	sp|Q3V384|AFG1L_MOUSE	AENAsGASLTYPK	0.97	evm.model.Chr11.417_S6	0.149293	0.000689678
evm.model.Chr11.427_S212	EMNVANDAVASEGESDRKTSK	evm.model.Chr11.427	sp|Q99697|PITX2_HUMAN	IDEMNVANDAVAsEGESDR	0.96	evm.model.Chr11.427_S212	0.0613753	0.00571969
evm.model.Chr11.446_S569	PQTSYKHLSTSPVHPNKSDPP	evm.model.Chr11.446	sp|Q8BYR2|LATS1_MOUSE	HLSTsPVHPNK	0.944	evm.model.Chr11.446_S569	0.0291191	0.000461637
evm.model.Chr11.446_S771	STRTRRMKKYSPEAFKFYMEQ	evm.model.Chr11.446	sp|Q8BYR2|LATS1_MOUSE	KYsPEAFK	0.962	evm.model.Chr11.446_S771	0.0899639	0.0337311
evm.model.Chr11.447_S1229	VDDGARSFNDSVRTPIRKIEK	evm.model.Chr11.447	sp|P52948|NUP98_HUMAN	sFNDsVRtPIR	1	evm.model.Chr11.447_S1229	0.0642246	0.00706371
evm.model.Chr11.448_S350	KQWEKDDFYDSDEDGYLDRTG	evm.model.Chr11.448	sp|Q9BWU0|NADAP_HUMAN	DDFYDsDEDGYLDR	0.971	evm.model.Chr11.448_S350	0.160534	0.035597
evm.model.Chr11.457_S565	GDKKPEENNNSELAVRDTHVH	evm.model.Chr11.457	sp|Q96RV3|PCX1_HUMAN	KPEENNNsELAVR	1	evm.model.Chr11.457_S565	0.032291	0.00148007
evm.model.Chr11.467_S859	FFTQPANRRMSSEAERPADQS	evm.model.Chr11.467	sp|Q7Z6B7|SRGP1_HUMAN	RMsSEAERPADQSR	0.966	evm.model.Chr11.467_S859	0.158942	0.00360698
evm.model.Chr11.467_S944	ADRIAQFRRGSTSTGVSPDSI	evm.model.Chr11.467	sp|Q7Z6B7|SRGP1_HUMAN	RGsTSTGVSPDSIQNR	0.952	evm.model.Chr11.467_S944	0.0939876	0.000183784
evm.model.Chr11.501_T353	GKAKKTTKAKTPVQSATEDLN	evm.model.Chr11.501	sp|Q5ZJ08|SYYC_CHICK	AKtPVQSATEDLNPNR	0.96	evm.model.Chr11.501_T353	0.0266497	0.00123934
evm.model.Chr11.542_S300	SSGRFASADWSTDDESADRGR	evm.model.Chr11.542	Uncharacterized protein	FASADWsTDDESADR;FASADWstDDESADR	0.969	evm.model.Chr11.542_S300	0.444046	0.0264689
evm.model.Chr11.542_S364	KTNNVGKAPDSAGLSFIPDTP	evm.model.Chr11.542	Uncharacterized protein	APDsAGLSFIPDTPTK	0.968	evm.model.Chr11.542_S364	0.0456416	0.0466817
evm.model.Chr11.550_S542	TSTRRTNHSPSLSIGSKSNQS	evm.model.Chr11.550	sp|A8X765|EGG1_CAEBR	TNHSPsLsIGSK	0.879	evm.model.Chr11.550_S542	0.0348134	0.000683135
evm.model.Chr11.579_Y350	VRIANGKFPQYQNSSDHATKR	evm.model.Chr11.579	sp|P51914|CXA4_XENLA	FPQyQNSSDHATK	0.964	evm.model.Chr11.579_Y350	0.0619308	0.00368327
evm.model.Chr11.81_S71	GHPRTAEFITSLKKVDEDHEV	evm.model.Chr11.81	Uncharacterized protein	TAEFITsLK	0.931	evm.model.Chr11.81_S71	0.118349	0.000182621
evm.model.Chr11.87_S1180	VIKFGGGSPLSRTGSWRLRKL	evm.model.Chr11.87	sp|Q9EQ60|CAC1H_RAT	FGGGsPLsR	1	evm.model.Chr11.87_S1180	0.0660549	0.0267459
evm.model.Chr11.91_S686	NQTAADGSRGSPPPSYEPYDS	evm.model.Chr11.91	sp|Q8BLU0|FLRT2_MOUSE	GsPPPSYEPYDSIGHR	0.966	evm.model.Chr11.91_S686	0.412614	0.0264185
evm.model.Chr11.95_S103	WIRNIEEHASSDVEKMVLGNK	evm.model.Chr11.95	sp|P70550|RAB8B_RAT	NIEEHASsDVEK	0.947	evm.model.Chr11.95_S103	0.101554	0.000666845
evm.model.Chr11.99_S95	KPKKKRRRERSPVTVNKLKKI	evm.model.Chr11.99	sp|O42606|NGN1_DANRE	ERsPVTVNK	0.969	evm.model.Chr11.99_S95	0.0538171	0.00124744
evm.model.Chr12.109_S117	SSAPSTPRDGSSSGSPSPIPD	evm.model.Chr12.109	sp|Q9NUQ3|TXLNG_HUMAN	DGsSSGSPSPIPDDTPVDGEMASK	0.952	evm.model.Chr12.109_S117	0.0469374	0.0228669
evm.model.Chr12.109_S482	SKPKQEAEQQSADEAGNKDEN	evm.model.Chr12.109	sp|Q9NUQ3|TXLNG_HUMAN	QEAEQQsADEAGNKDENPVKANPDVK	1	evm.model.Chr12.109_S482	0.0282517	0.0492858
evm.model.Chr12.115_S939	TTPKPASPKSSPLVKRKAPAP	evm.model.Chr12.115	sp|Q9Z0R4|ITSN1_MOUSE	PAsPKSsPLVK	0.963	evm.model.Chr12.115_S939	0.0109269	0.0012733
evm.model.Chr12.117_S1502	QNSRKLFIPKSPPKKQAKNLF	evm.model.Chr12.117	sp|O60281|ZN292_HUMAN	LFIPKsPPK;LFIPKsPPKK	1	evm.model.Chr12.117_S1502	0.0170472	4.58324e-07
evm.model.Chr12.137_S643	PRTSGERRPQSPPPPIIDHRA	evm.model.Chr12.137	sp|Q62210|BIRC2_MOUSE	RPQsPPPPIIDHR	1	evm.model.Chr12.137_S643	0.415364	0.00230348
evm.model.Chr12.141_S1304	LSVYSDRGYTSDSELYENHPG	evm.model.Chr12.141	sp|Q92538|GBF1_HUMAN	GYTsDSELYENHPGNTDTASEK	0.969	evm.model.Chr12.141_S1304	0.330735	0.0324245
evm.model.Chr12.144_S494	QPEKRPIEMQSLTTET*****	evm.model.Chr12.144	sp|Q8NBI5|S43A3_HUMAN	RPIEMQsLTTET	0.955	evm.model.Chr12.144_S494	0.0858073	8.3231e-06
evm.model.Chr12.14_S157	APTSPTHSPPSPQKAPTSPTR	evm.model.Chr12.14	sp|Q8TCQ1|MARH1_HUMAN	APTSPTHSPPsPQK;APTsPTHSPPsPQK	0.963	evm.model.Chr12.14_S157	0.152005	0.0186651
evm.model.Chr12.222_S537	SGHQHSSSYLSPKGLFSKDDL	evm.model.Chr12.222	sp|Q9Z1T6|FYV1_MOUSE	SGHQHSSSYLsPK	0.956	evm.model.Chr12.222_S537	0.0583454	0.00216139
evm.model.Chr12.225.1_S1520	RTRNPPSHPQSPTHSDDGVRT	evm.model.Chr12.225.1	sp|A2AHJ4|BRWD3_MOUSE	NPPSHPQsPTHSDDGVR;NPPSHPQsPTHsDDGVR	0.947	evm.model.Chr12.225.1_S1520	0.247792	0.0472073
evm.model.Chr12.225.1_S1524	PPSHPQSPTHSDDGVRTTRSV	evm.model.Chr12.225.1	sp|A2AHJ4|BRWD3_MOUSE	NPPSHPQSPTHsDDGVR;NPPSHPQsPTHsDDGVR	0.961	evm.model.Chr12.225.1_S1524	0.227583	0.0319244
evm.model.Chr12.249_T347	RRGFVSDDYVTPDSARGNGRS	evm.model.Chr12.249	sp|Q8BQQ1|ZDH14_MOUSE	GFVSDDYVtPDSAR	0.968	evm.model.Chr12.249_T347	0.0842374	6.0637e-05
evm.model.Chr12.277_S93	MKKLMPSPDASTIEMNSKKGK	evm.model.Chr12.277	sp|Q9UA35|S28A3_EPTST	LMPSPDAsTIEMNSK;LMPsPDAsTIEMNSK	0.959	evm.model.Chr12.277_S93	0.0331964	0.000123971
evm.model.Chr12.313_S531	NVRELQRLTSSEVVIPRQSET	evm.model.Chr12.313	sp|Q9PW80|IF2B3_DANRE	LTSsEVVIPR	0.96	evm.model.Chr12.313_S531	0.103337	0.00241572
evm.model.Chr12.316_S1065	DENENEKADLSSAELPTGFGG	evm.model.Chr12.316	sp|Q6DID3|SCAF8_MOUSE	ADLsSAELPTGFGGAR	0.963	evm.model.Chr12.316_S1065	0.0388535	0.0282806
evm.model.Chr12.316_S1210	NYGSNQVKLNSPQAEEQTDYA	evm.model.Chr12.316	sp|Q6DID3|SCAF8_MOUSE	LNsPQAEEQTDYAVTSPGDQR;LNsPQAEEQTDYAVTsPGDQR	0.968	evm.model.Chr12.316_S1210	0.37393	7.22531e-05
evm.model.Chr12.316_S1223	AEEQTDYAVTSPGDQREADNS	evm.model.Chr12.316	sp|Q6DID3|SCAF8_MOUSE	LNSPQAEEQTDYAVTsPGDQR;LNsPQAEEQTDYAVTsPGDQR	0.966	evm.model.Chr12.316_S1223	0.368259	0.009862
evm.model.Chr12.316_S1233	SPGDQREADNSENPESNHPAN	evm.model.Chr12.316	sp|Q6DID3|SCAF8_MOUSE	EADNsENPESNHPANDDEES	0.942	evm.model.Chr12.316_S1233	0.132478	0.00270975
evm.model.Chr12.316_S1248	SNHPANDDEES**********	evm.model.Chr12.316	sp|Q6DID3|SCAF8_MOUSE	EADNSENPESNHPANDDEEs	0.964	evm.model.Chr12.316_S1248	0.300385	0.0346281
evm.model.Chr12.327_S582	VEGEAAQRKRSFTTISDNHEW	evm.model.Chr12.327	sp|Q8N187|CARTF_HUMAN	sFTTISDNHEWK	0.965	evm.model.Chr12.327_S582	0.0364056	0.000701635
evm.model.Chr12.329_S848	TGGRRAQRNASQSQEEVPMTT	evm.model.Chr12.329	sp|P30999|CTND1_MOUSE	NAsQSQEEVPMTTPGVTLTDTNR;NAsQSQEEVPMTTPGVTLTDTNRR	0.967	evm.model.Chr12.329_S848	0.00543801	0.0359397
evm.model.Chr12.355_S1431	KFLYQFHSEASPKQSQANMLT	evm.model.Chr12.355	sp|Q6P4T0|ATG2A_MOUSE	FLYQFHSEAsPK	0.969	evm.model.Chr12.355_S1431	0.145285	0.048053
evm.model.Chr12.355_S1508	EQEETNKEPTSPISNRTETEF	evm.model.Chr12.355	sp|Q6P4T0|ATG2A_MOUSE	EDPAVEQEETNKEPTsPISNR;EPTsPISNR	0.961	evm.model.Chr12.355_S1508	0.302524	0.0336608
evm.model.Chr12.355_S373	DLSGSSSSVDSDSYLASDGKR	evm.model.Chr12.355	sp|Q6P4T0|ATG2A_MOUSE	ADLSGSSSSVDsDSYLASDGK	0.962	evm.model.Chr12.355_S373	0.0735746	0.000591574
evm.model.Chr12.363_S287	ELVTYRYHGHSMSDPGTSYRT	evm.model.Chr12.363	sp|P35486|ODPA_MOUSE	YHGHsMSDPGTSYR;YHGHsMSDPGTsYR	0.966	evm.model.Chr12.363_S287	0.436187	0.00176599
evm.model.Chr12.363_S294	HGHSMSDPGTSYRTRDEVKDV	evm.model.Chr12.363	sp|P35486|ODPA_MOUSE	YHGHsMSDPGTsYR	0.962	evm.model.Chr12.363_S294	0.179879	0.0457349
evm.model.Chr12.392_S423	VEDRISSGFWSGTESARHSTT	evm.model.Chr12.392	sp|Q6T4R5|NHS_HUMAN	ISSGFWsGTESAR	0.963	evm.model.Chr12.392_S423	0.0924478	1.68888e-06
evm.model.Chr12.403_S3798	PSRSSTPSRGSPSQRHNRPRS	evm.model.Chr12.403	sp|Q3L8U1|CHD9_HUMAN	SSTPSRGsPSQR	0.753	evm.model.Chr12.403_S3798	0.136565	0.00565283
evm.model.Chr12.403_T783	SGDVEQALAQTPEKEATSNLA	evm.model.Chr12.403	sp|Q3L8U1|CHD9_HUMAN	TANSVASSENSGDVEQALAQtPEK	0.969	evm.model.Chr12.403_T783	0.221861	0.00931776
evm.model.Chr12.409_S91	NGSICLDILRSQWSPALTVSK	evm.model.Chr12.409	sp|P35129|UBC2_CAEEL	sQWSPALTVSK	0.968	evm.model.Chr12.409_S91	0.122837	0.00524965
evm.model.Chr12.409_S94	ICLDILRSQWSPALTVSKVLL	evm.model.Chr12.409	sp|P35129|UBC2_CAEEL	SQWsPALTVSK	0.966	evm.model.Chr12.409_S94	0.100447	9.42653e-06
evm.model.Chr12.461_S172	QNKTNSKKLKSDSDFENDEVM	evm.model.Chr12.461	sp|O15381|NVL_HUMAN	LKsDSDFENDEVMPSPEK;LKsDsDFENDEVMPSPEK	0.968	evm.model.Chr12.461_S172	0.14518	0.00950341
evm.model.Chr12.479_S327	PRLGAIADSRSNPSTPTPGTP	evm.model.Chr12.479	sp|Q6PBM7|FA76B_DANRE	sNPSTPTPGTPTNTSHK	0.968	evm.model.Chr12.479_S327	0.054538	0.0035105
evm.model.Chr12.509_S1338	NVRFSSTRARSPVTDAMAASS	evm.model.Chr12.509	Uncharacterized protein	ARsPVTDAMAASSASSHAASR	0.968	evm.model.Chr12.509_S1338	0.0186187	0.0160417
evm.model.Chr12.548_evm.model.Chr12.549_S566	NRLTQRQRCKSVDDSLHTAHF	evm.model.Chr12.548_evm.model.Chr12.549	sp|Q91821|MELK_XENLA	sVDDSLHTAHFEPMTPSK;sVDDSLHTAHFEPMtPSK	0.968	evm.model.Chr12.548_evm.model.Chr12.549_S566	0.0063316	0.0150953
evm.model.Chr12.550.1_S93	NAEPKTEEEGSLINATEDNDL	evm.model.Chr12.550.1	sp|Q99020|ROAA_MOUSE	TEEEGsLINATEDNDLK	0.963	evm.model.Chr12.550.1_S93	0.0144059	0.0136578
evm.model.Chr12.552_S186	LVASTMAKRESEEEDEGEDQS	evm.model.Chr12.552	Uncharacterized protein	REsEEEDEGEDQSYTGDTDYR	0.965	evm.model.Chr12.552_S186	0.00491873	0.000737597
evm.model.Chr12.584_S150	LDNFAGDEEQSEEEEEESGEM	evm.model.Chr12.584	sp|Q2KII6|NGDN_BOVIN	LDNFAGDEEQsEEEEEESGEMK;LDNFAGDEEQsEEEEEESGEMKK	0.967	evm.model.Chr12.584_S150	0.0110769	0.00912137
evm.model.Chr12.592_S840	YSRDRSPRRRSPLESRKRSKE	evm.model.Chr12.592	sp|A4II09|EIF3A_XENTR	RRsPLESR	0.807	evm.model.Chr12.592_S840	0.0282039	9.34449e-05
evm.model.Chr12.592_S920	KSPQQKKKVPSPVKDKTPIKE	evm.model.Chr12.592	sp|A4II09|EIF3A_XENTR	VPsPVKDK	1	evm.model.Chr12.592_S920	0.0694675	1.96214e-05
evm.model.Chr12.598_S474	VSGGNFPDGTSTPPTPTRMDE	evm.model.Chr12.598	sp|Q96NU1|SAM11_HUMAN	AVASVSGGNFPDGTsTPPTPTR	0.774	evm.model.Chr12.598_S474	0.0906144	0.00445693
evm.model.Chr12.598_S527	NHQQPMMELTSPHRKNGSSRD	evm.model.Chr12.598	sp|Q96NU1|SAM11_HUMAN	NHQQPMMELTsPHR	0.96	evm.model.Chr12.598_S527	0.0787675	0.00176065
evm.model.Chr12.598_T475	SGGNFPDGTSTPPTPTRMDES	evm.model.Chr12.598	sp|Q96NU1|SAM11_HUMAN	AVASVSGGNFPDGTStPPTPTR;AVASVSGGNFPDGTStPPTPtR;AVASVSGGNFPDGTStPPtPTR	0.955	evm.model.Chr12.598_T475	0.0161522	0.0012918
evm.model.Chr12.598_T478	NFPDGTSTPPTPTRMDESSPA	evm.model.Chr12.598	sp|Q96NU1|SAM11_HUMAN	AVASVSGGNFPDGTSTPPtPTR;AVASVSGGNFPDGTStPPtPTR	0.959	evm.model.Chr12.598_T478	0.0964884	0.00290148
evm.model.Chr12.605_S564	VDEKEIYSINSLDDNMEKSSF	evm.model.Chr12.605	sp|P30531|SC6A1_HUMAN	EIYSINsLDDNMEK;EIYsINsLDDNMEK	0.973	evm.model.Chr12.605_S564	0.284177	0.0422679
evm.model.Chr12.615_S582	PVDGWDSGTESAEKMTVVSHR	evm.model.Chr12.615	Uncharacterized protein	DPVDGWDSGTEsAEK	0.952	evm.model.Chr12.615_S582	0.325952	0.046931
evm.model.Chr12.619_S204	NFREGRLRTTSLVINGSSNHE	evm.model.Chr12.619	sp|A0A3Q2HW92|MFS12_HORSE	TTsLVINGSSNHER	0.959	evm.model.Chr12.619_S204	0.0428655	0.000813681
evm.model.Chr12.623_S276	RLQHIEPRPPSPGRFGRDRSM	evm.model.Chr12.623	sp|Q8HXM1|CSTF2_BOVIN	LQHIEPRPPsPGR	1	evm.model.Chr12.623_S276	0.00633214	1.40494e-05
evm.model.Chr12.640_S443	ESPIVDTGYHSERSSSSDTLA	evm.model.Chr12.640	sp|Q8NFA0|UBP32_HUMAN	LESPIVDTGYHsER	0.958	evm.model.Chr12.640_S443	0.261487	0.0311401
evm.model.Chr12.677_S259	SLSPGSSSDGSVRAVPVSYNH	evm.model.Chr12.677	sp|Q3UR85|MYRF_MOUSE	SMSSLSPGSSSDGsVR	0.963	evm.model.Chr12.677_S259	0.292618	0.0349199
evm.model.Chr12.693_S334	GFVTNGNTAPSPTKRRASAPE	evm.model.Chr12.693	sp|Q9Y6X9|MORC2_HUMAN	FVTNSGFVTNGNTAPsPTK;FVTNSGFVTNGNTAPsPTKR	0.968	evm.model.Chr12.693_S334	0.484956	0.00364539
evm.model.Chr12.701_S193	TYSHKDTGADSLDLNDEDIDD	evm.model.Chr12.701	sp|Q13637|RAB32_HUMAN	DTGADsLDLNDEDIDDK	0.967	evm.model.Chr12.701_S193	0.0561397	0.000146451
evm.model.Chr12.723_S772	RLASSERFGWSGASDVRDFSL	evm.model.Chr12.723	sp|Q9W742|FZ10B_XENLA	FGWsGASDVR;FGWsGAsDVR	1	evm.model.Chr12.723_S772	0.150597	0.0224915
evm.model.Chr12.754_S605	ETELPVGEHPSQ*********	evm.model.Chr12.754	sp|P42128|FOXK1_MOUSE	VETELPVGEHPsQ	0.964	evm.model.Chr12.754_S605	0.0653323	0.00040054
evm.model.Chr12.755_S430	IEYIDKEMAESYHTLKAYPES	evm.model.Chr12.755	sp|P70032|PLK1_XENLA	EMAEsYHTLK	0.95	evm.model.Chr12.755_S430	0.092209	0.00467037
evm.model.Chr12.760_S1145	MIMRRTRGGDSPTPARPTGDS	evm.model.Chr12.760	sp|O88799|ZAN_MOUSE	GGDsPTPARPTGDSPSVTPER	0.968	evm.model.Chr12.760_S1145	0.0872875	0.000121377
evm.model.Chr12.761_S195	TASADRTKRWSWGAGSGDDVT	evm.model.Chr12.761	sp|Q5ZIA2|MAP7_CHICK	RWsWGAGSGDDVTGNSPK;RWsWGAGsGDDVTGNSPK;WsWGAGSGDDVTGNSPK	0.969	evm.model.Chr12.761_S195	0.0934552	0.0252592
evm.model.Chr12.761_S200	RTKRWSWGAGSGDDVTGNSPK	evm.model.Chr12.761	sp|Q5ZIA2|MAP7_CHICK	RWsWGAGsGDDVTGNSPK;WSWGAGsGDDVTGNSPK	0.962	evm.model.Chr12.761_S200	0.0474216	0.0152624
evm.model.Chr12.783_S111	PQFRRDNRRFSGSQPRENMKQ	evm.model.Chr12.783	sp|Q6ZQX7|LIAT1_HUMAN	RFsGSQPR	0.967	evm.model.Chr12.783_S111	0.052484	0.00337636
evm.model.Chr12.788_T443	TKGLSMPDSPTMRRITKVRRA	evm.model.Chr12.788	sp|D3ZQG6|TRIM2_RAT	GLSMPDSPtMR	0.905	evm.model.Chr12.788_T443	0.135099	0.00136945
evm.model.Chr12.86_S3241	IQSSMKEAGDSPATKRSKHGN	evm.model.Chr12.86	sp|Q80T14|FRAS1_MOUSE	EAGDsPATKR	0.969	evm.model.Chr12.86_S3241	0.0644222	0.00619774
evm.model.Chr13.107_S357	KQATNSYVTISPDKRDDDVTI	evm.model.Chr13.107	Uncharacterized protein	QATNSYVTIsPDKR	0.956	evm.model.Chr13.107_S357	0.155867	0.0274973
evm.model.Chr13.116_S112	GENRDPMIITSPEKPRGKRGN	evm.model.Chr13.116	sp|P49707|CCNE1_CHICK	DPMIITsPEKPR	0.962	evm.model.Chr13.116_S112	0.0808084	0.000358944
evm.model.Chr13.172_S66	AEKTNDTGIDSDVIIEQGDRS	evm.model.Chr13.172	sp|Q9UER7|DAXX_HUMAN	TNDTGIDsDVIIEQGDR	0.971	evm.model.Chr13.172_S66	0.462418	0.036876
evm.model.Chr13.213_S645	QSRQMHDEHVSDEDTSKWTSE	evm.model.Chr13.213	sp|A0A0R4IC37|CPSF1_DANRE	QMHDEHVsDEDTSK	0.963	evm.model.Chr13.213_S645	0.0273436	0.00358386
evm.model.Chr13.251.1_S692	SLRARLKGAFSFQNIRRAISM	evm.model.Chr13.251.1	sp|Q86NH1|SYD1_CAEEL	GAFsFQNIR	1	evm.model.Chr13.251.1_S692	0.0823633	0.00861389
evm.model.Chr13.251.1_S701	FSFQNIRRAISMETLDEEENK	evm.model.Chr13.251.1	sp|Q86NH1|SYD1_CAEEL	AIsMETLDEEENKK	0.966	evm.model.Chr13.251.1_S701	0.0417524	0.010815
evm.model.Chr13.328_S56	RENDSVGGYPSTPETHEKQDG	evm.model.Chr13.328	sp|Q08CW1|TLK2_XENTR	ENDSVGGYPsTPETHEK;ENDSVGGYPstPETHEK	0.96	evm.model.Chr13.328_S56	0.0214725	0.004685
evm.model.Chr13.328_T57	ENDSVGGYPSTPETHEKQDGR	evm.model.Chr13.328	sp|Q08CW1|TLK2_XENTR	ENDSVGGYPStPETHEK;ENDSVGGYPstPETHEK	0.949	evm.model.Chr13.328_T57	0.0221324	0.000140854
evm.model.Chr13.393_S1495	VHGPNADEMRSPRQSRRYSSS	evm.model.Chr13.393	sp|P16144|ITB4_HUMAN	YEVHGPNADEMRsPR	0.97	evm.model.Chr13.393_S1495	0.0860585	0.0142783
evm.model.Chr13.403_S1093	RSSPKMKRPASEDFDHTGETT	evm.model.Chr13.403	sp|Q8BWW9|PKN2_MOUSE	RPAsEDFDHTGETTVQTR	0.968	evm.model.Chr13.403_S1093	0.223401	0.00819632
evm.model.Chr13.403_S1149	AGAPPSGKAPSREPTWYKPGS	evm.model.Chr13.403	sp|Q8BWW9|PKN2_MOUSE	APsREPTWYKPGSK	0.964	evm.model.Chr13.403_S1149	0.0687399	0.000390544
evm.model.Chr13.403_S922	RNMSIQLPATSPENRAWIRGG	evm.model.Chr13.403	sp|Q8BWW9|PKN2_MOUSE	NMSIQLPATsPENR	0.969	evm.model.Chr13.403_S922	0.499699	0.0143049
evm.model.Chr13.406_S34	ERVCLQPTRRSVNWTSDTVDN	evm.model.Chr13.406	sp|Q568K2|PP1RB_DANRE	sVNWTSDTVDNENMGK	0.968	evm.model.Chr13.406_S34	0.153765	0.00711928
evm.model.Chr13.66_S102	YMGRPSDSDVSLEEDREALKR	evm.model.Chr13.66	sp|Q08289|CACB2_HUMAN	PSDSDVsLEEDR	0.967	evm.model.Chr13.66_S102	0.142418	0.00457273
evm.model.Chr13.86_S8	***MADSGSDSEAEPTVADDV	evm.model.Chr13.86	sp|Q6AYD3|PA2G4_RAT	ADSGSDsEAEPTVADDVVVTK	0.962	evm.model.Chr13.86_S8	0.012057	2.86533e-06
evm.model.Chr13.87_S1047	KSNSIPNKEKSPAIFHVKDKG	evm.model.Chr13.87	sp|Q6H236|PEG3_BOVIN	EKsPAIFHVK	1	evm.model.Chr13.87_S1047	0.0640576	0.000270093
evm.model.Chr13.87_S1614	EAKGLRHGGDSGIDLTNYEQN	evm.model.Chr13.87	sp|Q6H236|PEG3_BOVIN	HGGDsGIDLTNYEQNR	0.97	evm.model.Chr13.87_S1614	0.369519	0.0265271
evm.model.Chr2.103_S1110	PVGSDGRDDSSDNDLTIDEGA	evm.model.Chr2.103	sp|Q8TEK3|DOT1L_HUMAN	DDSsDNDLTIDEGAHK	0.964	evm.model.Chr2.103_S1110	0.0469149	0.00108863
evm.model.Chr2.114_T374	ILQKVQTKPPTPTHTPSQASI	evm.model.Chr2.114	sp|P23588|IF4B_HUMAN	VQTKPPtPTHTPSQASIFGNAK	0.964	evm.model.Chr2.114_T374	0.00624311	0.0361978
evm.model.Chr2.118_T1630	DFQLGRPVRRTSPQHHLVMKQ	evm.model.Chr2.118	sp|Q8BUR4|DOCK1_MOUSE	RtSPQHHLVMK	0.939	evm.model.Chr2.118_T1630	0.030877	0.00106149
evm.model.Chr2.168_S1579	EKTNTLPPEQSDNDDSMHAVD	evm.model.Chr2.168	sp|P51532|SMCA4_HUMAN	TNTLPPEQsDNDDSMHAVDEDSR	0.957	evm.model.Chr2.168_S1579	0.0296284	0.00461883
evm.model.Chr2.203_S92	DPKSGRTRQDSFQSDDDPDNE	evm.model.Chr2.203	sp|P11845|IPP2_RABIT	QDsFQSDDDPDNEENLTPEQR;QDsFQsDDDPDNEENLTPEQR;TRQDsFQSDDDPDNEENLTPEQR;TRQDsFQsDDDPDNEENLTPEQR	0.971	evm.model.Chr2.203_S92	0.256838	0.010246
evm.model.Chr2.203_S95	SGRTRQDSFQSDDDPDNEENL	evm.model.Chr2.203	sp|P11845|IPP2_RABIT	QDSFQsDDDPDNEENLTPEQR;QDSFQsDDDPDNEENLtPEQR;QDsFQsDDDPDNEENLTPEQR;TRQDSFQsDDDPDNEENLTPEQR;TRQDsFQsDDDPDNEENLTPEQR	0.971	evm.model.Chr2.203_S95	0.291128	0.0123278
evm.model.Chr2.203_T106	DDDPDNEENLTPEQREKRKKF	evm.model.Chr2.203	sp|P11845|IPP2_RABIT	QDSFQSDDDPDNEENLtPEQR;QDSFQsDDDPDNEENLtPEQR	0.967	evm.model.Chr2.203_T106	0.188622	0.039883
evm.model.Chr2.234_S2012	IRPSYREGPRSPPHRRALVDL	evm.model.Chr2.234	sp|Q63358|MYO9B_RAT	EGPRsPPHR	1	evm.model.Chr2.234_S2012	0.017811	0.000529292
evm.model.Chr2.241_S177	LRKKNLSPGGSSIEETIRGTP	evm.model.Chr2.241	sp|P53621|COPA_HUMAN	NLsPGGsSIEETIR	0.788	evm.model.Chr2.241_S177	0.0475749	0.00138174
evm.model.Chr2.241_S178	RKKNLSPGGSSIEETIRGTPG	evm.model.Chr2.241	sp|P53621|COPA_HUMAN	NLSPGGSsIEETIR;NLsPGGSsIEETIR	0.959	evm.model.Chr2.241_S178	0.161528	0.00550245
evm.model.Chr2.253_Y202	PEDHKSFMTEYVATRWYRAPE	evm.model.Chr2.253	sp|Q9WVS8|MK07_MOUSE	SFMTEyVATR	0.963	evm.model.Chr2.253_Y202	0.100105	0.00739714
evm.model.Chr2.273_S377	TSVEPSVVDGSPTERKFSMAT	evm.model.Chr2.273	sp|E9PT37|RBM20_RAT	YDPTNPTSVEPSVVDGsPTER	0.965	evm.model.Chr2.273_S377	0.177804	0.0231931
evm.model.Chr2.292_S205	ERMKEEEDIYSAKSEILDVDD	evm.model.Chr2.292	sp|Q69ZQ2|ISY1_MOUSE	MKEEEDIYsAK	0.95	evm.model.Chr2.292_S205	0.116818	0.00356972
evm.model.Chr2.318_S497	GKERVRSVTVSEDEESKAEKI	evm.model.Chr2.318	sp|Q63537|SYN2_RAT	SVTVsEDEESKAEK	0.964	evm.model.Chr2.318_S497	0.0292357	0.000392016
evm.model.Chr2.320_S678	TEKDKVESAQSDTDKVEADKK	evm.model.Chr2.320	sp|Q6PCR6|ZFR_DANRE	VESAQsDTDKVEADKK	0.953	evm.model.Chr2.320_S678	0.0700734	3.22667e-05
evm.model.Chr2.343_S359	VTIIGYTDIPSRLPTQSSNLY	evm.model.Chr2.343	sp|P11024|NNTM_BOVIN	HGGVtIIGYTDIPsR	0.924	evm.model.Chr2.343_S359	0.00902141	1.627e-06
evm.model.Chr2.343_T350	PGELYKHGGVTIIGYTDIPSR	evm.model.Chr2.343	sp|P11024|NNTM_BOVIN	HGGVtIIGYTDIPsR	0.925	evm.model.Chr2.343_T350	0.00902141	1.627e-06
evm.model.Chr2.344.2_S340	AAEQLQIRRLSAASSFEGDGH	evm.model.Chr2.344.2	sp|O95263|PDE8B_HUMAN	LsAASSFEGDGHR;RLsAASSFEGDGHR	0.965	evm.model.Chr2.344.2_S340	0.0121064	0.00117394
evm.model.Chr2.344.2_S404	LEILRNSELYSPADLPSKSRD	evm.model.Chr2.344.2	sp|O95263|PDE8B_HUMAN	NSELYsPADLPSK	0.965	evm.model.Chr2.344.2_S404	0.0717744	1.64547e-06
evm.model.Chr2.358_S450	SASSSQNGDVSPRTKTKWKRK	evm.model.Chr2.358	sp|Q9QYC0|ADDA_MOUSE	VVEKPEENMSASSSQNGDVsPR;VVEKPEENMsASSSQNGDVsPR	0.972	evm.model.Chr2.358_S450	0.209774	0.00213482
evm.model.Chr2.358_S743	KKMEKKKKRSSLSFLKKKKQK	evm.model.Chr2.358	sp|Q9QYC0|ADDA_MOUSE	RSsLSFLK;SsLSFLK	0.963	evm.model.Chr2.358_S743	0.150965	0.00151222
evm.model.Chr2.359_S12	SKSKFGSNNASGEEAIYRIPP	evm.model.Chr2.359	sp|Q5EAJ7|MVP_STRPU	FGSNNAsGEEAIYR	0.965	evm.model.Chr2.359_S12	0.0700278	0.000325121
evm.model.Chr2.363_S143	KKLNSVCRIRSFTNKDTRTCC	evm.model.Chr2.363	sp|Q5VT97|SYDE2_HUMAN	IRsFTNK	0.957	evm.model.Chr2.363_S143	0.0756355	0.00210897
evm.model.Chr2.367_S169	AADVIDKEMGSDYDLSMEDDE	evm.model.Chr2.367	sp|Q8BL74|TF3C2_MOUSE	EMGsDYDLSMEDDEEIPVK	0.96	evm.model.Chr2.367_S169	0.028677	0.0314001
evm.model.Chr2.389_S232	QSPQRIEHTDSIRAPPPDTGE	evm.model.Chr2.389	sp|Q9NSC2|SALL1_HUMAN	IEHTDsIR	0.956	evm.model.Chr2.389_S232	0.133926	0.00351537
evm.model.Chr2.391_S611	APNNRTNLGKSPDFHQKRTIS	evm.model.Chr2.391	sp|Q5T6C5|AT7L2_HUMAN	TNLGKsPDFHQK	0.968	evm.model.Chr2.391_S611	0.0989712	0.00253341
evm.model.Chr2.416_S776	LQQARGFGNFSFGRQSGPSAP	evm.model.Chr2.416	sp|P23787|TERA_XENLA	GFGNFsFGR	1	evm.model.Chr2.416_S776	0.0822793	0.00600619
evm.model.Chr2.423_S485	PFLHPDVNGNSPNGRGTPNNH	evm.model.Chr2.423	sp|P23228|HMCS1_CHICK	KPFLHPDVNGNsPNGR	1	evm.model.Chr2.423_S485	0.153911	0.000966247
evm.model.Chr2.453_S123	PPPGRLSRSRSRDLDDLPLRR	evm.model.Chr2.453	sp|Q9UDY2|ZO2_HUMAN	sRDLDDLPLR	1	evm.model.Chr2.453_S123	0.25026	0.0466774
evm.model.Chr2.453_S436	RHSSISKESESAGSPVVPVEV	evm.model.Chr2.453	sp|Q9UDY2|ZO2_HUMAN	ESEsAGSPVVPVEVK	0.962	evm.model.Chr2.453_S436	0.0602791	0.000494385
evm.model.Chr2.453_S724	PRSDAPVSGTSSNMFPAYERV	evm.model.Chr2.453	sp|Q9UDY2|ZO2_HUMAN	SDAPVSGTsSNMFPAYER	0.925	evm.model.Chr2.453_S724	0.0697095	0.0173246
evm.model.Chr2.470_S148	NLSKAQSEFSSAATEVAKVEA	evm.model.Chr2.470	sp|Q9D3D9|ATPD_MOUSE	AQSEFSsAATEVAK	0.944	evm.model.Chr2.470_S148	0.0538827	0.000528692
evm.model.Chr2.508_S1204	SSFHHSLQSKSPVKDNDGWFG	evm.model.Chr2.508	sp|P42859|HD_MOUSE	sPVKDNDGWFGSIK	0.971	evm.model.Chr2.508_S1204	0.234379	0.0245639
evm.model.Chr2.508_S2739	NPDHPSTQGGSPEHEDAVETR	evm.model.Chr2.508	sp|P42859|HD_MOUSE	ISSNPDHPSTQGGsPEHEDAVETR	0.964	evm.model.Chr2.508_S2739	0.222896	0.0234025
evm.model.Chr2.516_S133	HSNNRLTGGPSNESLDSLASD	evm.model.Chr2.516	sp|Q14678|KANK1_HUMAN	LTGGPsNESLDSLASDSTSEGGK	0.959	evm.model.Chr2.516_S133	0.0296914	0.0206074
evm.model.Chr2.518_S587	QMLVISSATKSPPHSNAPSSP	evm.model.Chr2.518	sp|Q5R4H4|EPS8_PONAB	sPPHSNAPSSPPQTPR;sPPHSNAPSsPPQTPR;sPPHsNAPSSPPQTPR	0.966	evm.model.Chr2.518_S587	0.336048	0.00311007
evm.model.Chr2.518_S596	KSPPHSNAPSSPPQTPRSSLV	evm.model.Chr2.518	sp|Q5R4H4|EPS8_PONAB	SPPHSNAPSsPPQTPR;sPPHSNAPSsPPQTPR	0.961	evm.model.Chr2.518_S596	0.337635	0.0157593
evm.model.Chr2.521_S709	DVKPSLKRLASDSAVEETGTR	evm.model.Chr2.521	sp|Q9Y238|DLEC1_HUMAN	LAsDSAVEETGTR	0.953	evm.model.Chr2.521_S709	0.0795621	4.51739e-05
evm.model.Chr2.526_S70	EDQDPNNTTLSQPTVKPVILA	evm.model.Chr2.526	sp|B5X165|SMG9_SALSA	DSGEDQDPNNTTLsQPTVK	0.964	evm.model.Chr2.526_S70	0.239215	0.0223154
evm.model.Chr2.540_S1466	LSTSKKESGASSKPSTPSEQP	evm.model.Chr2.540	sp|Q6ZQ08|CNOT1_MOUSE	ESGAsSKPSTPSEQPLSEFK;ESGAsSKPStPSEQPLSEFK	0.957	evm.model.Chr2.540_S1466	0.162198	0.00721627
evm.model.Chr2.627_S555	GGPSYQEALASGQLDM*****	evm.model.Chr2.627	sp|Q9W790|TCPA_PALPA	EGGPSYQEALAsGQLDM	0.965	evm.model.Chr2.627_S555	0.0519185	0.0475959
evm.model.Chr2.662_S126	KLLQSTETDKSADEYKLQEYI	evm.model.Chr2.662	sp|Q9DBG9|TX1B3_MOUSE	LLQSTETDKsADEYK	0.804	evm.model.Chr2.662_S126	0.040847	0.0034807
evm.model.Chr2.673_S220	GGIPQAQGHLSAEGSQVSRSS	evm.model.Chr2.673	sp|Q8VBX6|MPDZ_MOUSE	GGIPQAQGHLsAEGSQVSR	0.961	evm.model.Chr2.673_S220	0.0417947	0.0387628
evm.model.Chr2.675_S291	SVEEMGLTGSSPTGSGVNIKM	evm.model.Chr2.675	sp|Q9UK61|TASOR_HUMAN	DSVEEMGLTGSsPTGSGVNIK	0.958	evm.model.Chr2.675_S291	0.0355758	0.0457954
evm.model.Chr2.678_S577	KELLKLNKHKSPDHSTPPPSV	evm.model.Chr2.678	sp|Q9Y2L9|LRCH1_HUMAN	HKsPDHSTPPPSVK;sPDHSTPPPSVK	0.964	evm.model.Chr2.678_S577	0.202078	0.00189189
evm.model.Chr2.685_S379	APKTRLSPLYSNEDLTEPDRS	evm.model.Chr2.685	sp|Q9QYC6|GPR37_RAT	LSPLYsNEDLTEPDR	0.957	evm.model.Chr2.685_S379	0.299452	0.0382156
evm.model.Chr2.694.1_S268	GETSQPSNTKSPDTEVKKEKR	evm.model.Chr2.694.1	sp|O95405|ZFYV9_HUMAN	VGETSQPSNTKsPDTEVK;VGETSQPSNTKsPDTEVKK	0.962	evm.model.Chr2.694.1_S268	0.0305115	3.22507e-06
evm.model.Chr2.721_S601	YNPAKNKENLSPKQGDANSID	evm.model.Chr2.721	sp|Q5ZMV2|SAS6_CHICK	NKENLsPK	1	evm.model.Chr2.721_S601	0.089636	0.00464905
evm.model.Chr2.728_S1119	KLFSESRELPSPDINGITRKP	evm.model.Chr2.728	sp|Q6NU51|SH34B_XENLA	ELPsPDINGITR	0.969	evm.model.Chr2.728_S1119	0.0339869	0.0146047
evm.model.Chr2.763_S131	DAEYKPLLPRSRNSSLWSVSS	evm.model.Chr2.763	sp|Q6B3Y2|CAV1_SHEEP	sRNSSLWSVSSVGSR	0.867	evm.model.Chr2.763_S131	0.0230564	0.00260769
evm.model.Chr2.763_S138	LPRSRNSSLWSVSSVGSRISS	evm.model.Chr2.763	sp|Q6B3Y2|CAV1_SHEEP	NSSLWsVSSVGSR;NSSLWsVSsVGSR;NSSLWsVsSVGSR	0.967	evm.model.Chr2.763_S138	0.32933	0.0251882
evm.model.Chr2.763_S140	RSRNSSLWSVSSVGSRISSNK	evm.model.Chr2.763	sp|Q6B3Y2|CAV1_SHEEP	NSSLWSVsSVGSR;NSSLWsVsSVGSR	0.956	evm.model.Chr2.763_S140	0.212501	0.0256435
evm.model.Chr2.763_S144	SSLWSVSSVGSRISSNKRCSR	evm.model.Chr2.763	sp|Q6B3Y2|CAV1_SHEEP	NSSLWSVSSVGsR;NSSLWSVSsVGsR	0.953	evm.model.Chr2.763_S144	0.132346	0.000815275
evm.model.Chr2.778_S1025	KDHSDSKSDISSEVTSPTMPS	evm.model.Chr2.778	sp|Q5U301|AKAP2_RAT	SDIsSEVTSPTMPSK;SDIsSEVTsPTMPSK	0.959	evm.model.Chr2.778_S1025	0.173872	0.00840879
evm.model.Chr2.782_T140	GDKKAEAGAGTGGFDFRGGYG	evm.model.Chr2.782	sp|Q962R9|RS10_SPOFR	AEAGAGtGGFDFR	1	evm.model.Chr2.782_T140	0.0854452	0.0014505
evm.model.Chr2.786_S1314	PSKSLNQHSLSPGKRQLTGVK	evm.model.Chr2.786	sp|Q69ZJ7|RIC1_MOUSE	SLNQHSLsPGK;SLNQHSLsPGKR	0.964	evm.model.Chr2.786_S1314	0.0233465	0.0152365
evm.model.Chr2.787_S889	NDHRTPVRRVSFVHE******	evm.model.Chr2.787	Uncharacterized protein	RVsFVHE	1	evm.model.Chr2.787_S889	0.082638	0.0105593
evm.model.Chr2.801_S103	LKGVPQVEEASSESEGEGQQF	evm.model.Chr2.801	sp|Q02508|HGV2_HALRO	GVPQVEEAsSESEGEGQQFEK;GVPQVEEAsSEsEGEGQQFEK;GVPQVEEAssESEGEGQQFEK;GVPQVEEAssEsEGEGQQFEK	1	evm.model.Chr2.801_S103	0.246945	0.0445207
evm.model.Chr2.801_S104	KGVPQVEEASSESEGEGQQFE	evm.model.Chr2.801	sp|Q02508|HGV2_HALRO	GVPQVEEASsESEGEGQQFEK;GVPQVEEASsEsEGEGQQFEK;GVPQVEEAssESEGEGQQFEK;GVPQVEEAssEsEGEGQQFEK	1	evm.model.Chr2.801_S104	0.137452	0.046037
evm.model.Chr2.82_T2282	PNTAPNAPGTTPPANLPRRHR	evm.model.Chr2.82	sp|P9WI14|PPE24_MYCTO	AQVGESNPPNTAPNAPGTtPPANLPR	0.953	evm.model.Chr2.82_T2282	0.0977126	0.0162915
evm.model.Chr2.837.1_S1159	MTSAPRPSNRSPQYWAAYRQS	evm.model.Chr2.837.1	sp|P14404|MECOM_MOUSE	sPQYWAAYR	0.968	evm.model.Chr2.837.1_S1159	0.0644542	0.00141828
evm.model.Chr2.837.1_S662	KSSSTSQSAQSPATSPVQPAK	evm.model.Chr2.837.1	sp|P14404|MECOM_MOUSE	SSSTSQSAQsPATsPVQPAK	0.96	evm.model.Chr2.837.1_S662	0.204114	0.00984351
evm.model.Chr2.837.1_S666	TSQSAQSPATSPVQPAKLPYY	evm.model.Chr2.837.1	sp|P14404|MECOM_MOUSE	SSSTSQSAQSPATsPVQPAK;SSSTSQSAQsPATsPVQPAK	0.964	evm.model.Chr2.837.1_S666	0.170745	0.0136668
evm.model.Chr2.840_S311	DNKRKRKRKKSSSETTEAQMD	evm.model.Chr2.840	sp|Q5RAR6|TOE1_PONAB	KKsSSETTEAQMDTK	0.937	evm.model.Chr2.840_S311	0.275423	0.0400983
evm.model.Chr2.844_S299	PSHDDKSRENSPEKSPAHENG	evm.model.Chr2.844	sp|Q8VE97|SRSF4_MOUSE	ENsPEKsPAHENGDK;ENsPEKsPAHENGDKDNNAEMR	1	evm.model.Chr2.844_S299	0.282518	0.014502
evm.model.Chr2.844_S303	DKSRENSPEKSPAHENGDKDN	evm.model.Chr2.844	sp|Q8VE97|SRSF4_MOUSE	ENsPEKsPAHENGDK;ENsPEKsPAHENGDKDNNAEMR	1	evm.model.Chr2.844_S303	0.282518	0.014502
evm.model.Chr2.848_S362	SGDKLSLPGYSPSASPRYPRR	evm.model.Chr2.848	sp|Q62381|TLL1_MOUSE	LSLPGYsPSASPR;LSLPGYsPSAsPR	0.966	evm.model.Chr2.848_S362	0.396384	0.043201
evm.model.Chr2.854_S165	MACNRELGEGSPTMISPPDMN	evm.model.Chr2.854	sp|Q91W89|MA2C1_MOUSE	ELGEGsPTMISPPDMNK	0.967	evm.model.Chr2.854_S165	0.015608	0.000364793
evm.model.Chr2.887_S1473	FAATPTIAIASPGGRPVYKSI	evm.model.Chr2.887	sp|Q9HCF6|TRPM3_HUMAN	FAATPTIAIAsPGGR	0.967	evm.model.Chr2.887_S1473	0.0947573	0.00256257
evm.model.Chr2.896_S553	NRSLTTENPESDSSDASGEIR	evm.model.Chr2.896	sp|Q8BN59|LARP6_MOUSE	SLTTENPEsDSSDASGEIR;SLTTENPEsDSsDASGEIR	0.962	evm.model.Chr2.896_S553	0.0280734	1.15768e-05
evm.model.Chr2.896_S556	LTTENPESDSSDASGEIRLQR	evm.model.Chr2.896	sp|Q8BN59|LARP6_MOUSE	SLTTENPESDssDASGEIR;SLTTENPEsDSsDASGEIR	0.956	evm.model.Chr2.896_S556	0.0556104	0.00047003
evm.model.Chr2.941_S574	LFSLKYGDSGSPTPLSKDVEC	evm.model.Chr2.941	sp|Q8CAQ8|MIC60_MOUSE	YGDSGsPTPLSK	0.964	evm.model.Chr2.941_S574	0.096277	0.00356679
evm.model.Chr2.996_S741	DNNADAMSLKSDTDRTNLLES	evm.model.Chr2.996	sp|P63155|CRNL1_RAT	SIVDNNADAMsLKsDTDR	0.96	evm.model.Chr2.996_S741	0.358546	0.0366125
evm.model.Chr3.1007_S180	PVKYIPPSMRSGGNTVGSSMP	evm.model.Chr3.1007	sp|Q6DRC4|EIF3G_DANRE	sGGNTVGSSMPSGR	0.964	evm.model.Chr3.1007_S180	0.0797893	0.0126808
evm.model.Chr3.1008_S342	RVERSPSSERSPSPVSSTTSV	evm.model.Chr3.1008	sp|Q92576|PHF3_HUMAN	SPSSERsPsPVSSTTSVQSR	0.962	evm.model.Chr3.1008_S342	0.28235	0.0480347
evm.model.Chr3.1025_S649	QVHSERGEKQSPQSVSEAENS	evm.model.Chr3.1025	sp|Q8IV36|HID1_HUMAN	QsPQSVSEAENSEVEANR	0.95	evm.model.Chr3.1025_S649	0.0817607	3.67882e-06
evm.model.Chr3.1025_S654	RGEKQSPQSVSEAENSEVEAN	evm.model.Chr3.1025	sp|Q8IV36|HID1_HUMAN	QSPQSVsEAENSEVEANR;QSPQSVsEAENsEVEANR	0.927	evm.model.Chr3.1025_S654	0.0271731	0.000126585
evm.model.Chr3.1106_S368	LTPSGKKGRGSEETVDDMAQH	evm.model.Chr3.1106	sp|Q9WU22|PTN4_MOUSE	GRGsEETVDDMAQHR;GsEETVDDMAQHR	0.963	evm.model.Chr3.1106_S368	0.172589	0.0170509
evm.model.Chr3.1128_S19	LPVEPFPKTFSYHGDDDDAVS	evm.model.Chr3.1128	sp|Q9HB90|RRAGC_HUMAN	TFsYHGDDDDAVSTATASDMKPR	0.965	evm.model.Chr3.1128_S19	0.0147284	0.0368281
evm.model.Chr3.1157_T386	LRVFYICEKRTSINMRLGKYG	evm.model.Chr3.1157	Uncharacterized protein	RtSINMR	0.953	evm.model.Chr3.1157_T386	0.0397406	1.55217e-05
evm.model.Chr3.1177_S36	RKSKRKAPVKSPQGDPEGISQ	evm.model.Chr3.1177	sp|Q92072|DNMT1_CHICK	APVKsPQGDPEGISQDEK;KAPVKsPQGDPEGISQDEK	0.968	evm.model.Chr3.1177_S36	0.0538167	0.000546322
evm.model.Chr3.1187_T110	MTSPLPSRPSTPTKSENPNNF	evm.model.Chr3.1187	sp|Q92539|LPIN2_HUMAN	LMTSPLPSRPStPTK	0.958	evm.model.Chr3.1187_T110	0.329266	0.015195
evm.model.Chr3.122_S777	NATRKLAQTHSEDELIHRKTS	evm.model.Chr3.122	sp|Q9NYI0|PSD3_HUMAN	LAQTHsEDELIHR	0.956	evm.model.Chr3.122_S777	0.0716396	1.53418e-05
evm.model.Chr3.132_S379	QPTADQEDPESGEEYEEKEVT	evm.model.Chr3.132	sp|Q4H4B6|SCRIB_DANRE	SGLLQHQQPTADQEDPEsGEEYEEK	0.962	evm.model.Chr3.132_S379	0.00385232	0.011029
evm.model.Chr3.132_S397	EVTFGDTGIGSDNEDEPRSDR	evm.model.Chr3.132	sp|Q4H4B6|SCRIB_DANRE	EVTFGDTGIGsDNEDEPR;EVTFGDTGIGsDNEDEPRsDR	0.958	evm.model.Chr3.132_S397	0.374306	0.0148327
evm.model.Chr3.132_Y686	ITLTLYREDIYYTQPPVPGRN	evm.model.Chr3.132	sp|Q4H4B6|SCRIB_DANRE	EDIyYTQPPVPGR	0.967	evm.model.Chr3.132_Y686	0.0619202	0.00665672
evm.model.Chr3.176.1_T1843	HRPSASFIQRTPPPYNPYSPM	evm.model.Chr3.176.1	sp|P11654|PO210_RAT	tPPPYNPYSPMTTPSPR	0.971	evm.model.Chr3.176.1_T1843	0.398724	0.0254482
evm.model.Chr3.177_S159	KKKEKWIEKDSPDKPSTSKKK	evm.model.Chr3.177	sp|Q8TA86|RP9_HUMAN	WIEKDsPDKPSTSK	0.969	evm.model.Chr3.177_S159	0.231033	0.00079757
evm.model.Chr3.222_S13	HRKFSAPRHGSLGFLPRKRSS	evm.model.Chr3.222	sp|P39023|RL3_HUMAN	HGsLGFLPR	1	evm.model.Chr3.222_S13	0.0794013	0.0121327
evm.model.Chr3.246_S999	LPGGRRVLPPSPQNMRMSKTE	evm.model.Chr3.246	sp|Q9JIS1|RIMS2_RAT	VLPPsPQNMR	1	evm.model.Chr3.246_S999	0.0311881	2.40333e-07
evm.model.Chr3.259_S448	SKMKKSIRSKSTDVTSSGIST	evm.model.Chr3.259	sp|G3V8T1|MPP8_RAT	SKsTDVTSSGISTR	0.942	evm.model.Chr3.259_S448	0.112694	0.0013292
evm.model.Chr3.305_S504	PVYAKVNKPISPVKPAIRPKP	evm.model.Chr3.305	sp|Q5HYK7|SH319_HUMAN	VNKPIsPVKPAIR	1	evm.model.Chr3.305_S504	0.0280683	3.30929e-05
evm.model.Chr3.32_evm.model.Chr3.33_S269	IDVRRDKGNKSPAADDAYTYN	evm.model.Chr3.32_evm.model.Chr3.33	sp|P97465|DOK1_MOUSE	GNKsPAADDAYTYNEPVK	0.964	evm.model.Chr3.32_evm.model.Chr3.33_S269	0.0576151	2.06217e-05
evm.model.Chr3.330_S1018	FEETGYMVPNSPTSSLKCNSS	evm.model.Chr3.330	sp|Q5U252|UBP47_XENLA	FEETGYMVPNsPTSSLK;FEETGYMVPNsPTSsLK;RFEETGYMVPNsPTSSLK;RFEETGYMVPNsPTSsLK	0.964	evm.model.Chr3.330_S1018	0.00660162	0.0116156
evm.model.Chr3.339_S72	KIQDTLKDTSSASSSNDVEEL	evm.model.Chr3.339	sp|A5D989|EF1D_BOVIN	DTSsASSSNDVEELKK	0.942	evm.model.Chr3.339_S72	0.20307	0.0115293
evm.model.Chr3.370_S898	LYFSPRGNQPSDDDDEDDTDG	evm.model.Chr3.370	sp|Q60520|SIN3A_MOUSE	GNQPsDDDDEDDTDGEETK	0.96	evm.model.Chr3.370_S898	0.0556678	6.98727e-05
evm.model.Chr3.402_S167	AFFTSSKNWDSDYEDDFSRKK	evm.model.Chr3.402	sp|Q17R07|ARFG3_BOVIN	NWDsDYEDDFSR	0.967	evm.model.Chr3.402_S167	0.0515175	0.036466
evm.model.Chr3.413_S247	VTNNHLTNETSPTKSVGKSRK	evm.model.Chr3.413	sp|Q2LAP6|TES_RAT	NGFENNVTNNHLTNETsPTK	0.945	evm.model.Chr3.413_S247	0.0717946	0.048454
evm.model.Chr3.413_T246	NVTNNHLTNETSPTKSVGKSR	evm.model.Chr3.413	sp|Q2LAP6|TES_RAT	NGFENNVTNNHLTNEtSPTK	0.963	evm.model.Chr3.413_T246	0.00973132	0.00047356
evm.model.Chr3.427.1_S132	VLPPRPRYRASPSRFYEEEEE	evm.model.Chr3.427.1	sp|Q02173|MPSF_CHICK	YRAsPSR	0.96	evm.model.Chr3.427.1_S132	0.10089	0.0111307
evm.model.Chr3.431_S42	HLRGTENMFSSNSNLVKLQFK	evm.model.Chr3.431	sp|Q6NRY2|NOL6_XENLA	GTENMFSsNSNLVK	0.948	evm.model.Chr3.431_S42	0.0824442	0.000223163
evm.model.Chr3.450_S702	PVIAAKKLRHSDQLDAKDWEF	evm.model.Chr3.450	sp|Q9H1A4|APC1_HUMAN	LRHsDQLDAK	1	evm.model.Chr3.450_S702	0.0981495	0.00745671
evm.model.Chr3.475_S1578	RLPFPPRNDGSDDDDHGMDED	evm.model.Chr3.475	sp|P51592|HYD_DROME	NDGsDDDDHGMDEDHGMPQR	1	evm.model.Chr3.475_S1578	0.00937056	1.67684e-05
evm.model.Chr3.475_S1692	NMDDDDDIVESNQGEVRESEE	evm.model.Chr3.475	sp|P51592|HYD_DROME	DVNMDDDDDIVEsNQGEVR	1	evm.model.Chr3.475_S1692	0.0516349	0.027975
evm.model.Chr3.51.7_S485	RGSSYMSRTNSGNIIGPNSIQ	evm.model.Chr3.51.7	sp|Q9P273|TEN3_HUMAN	TNsGNIIGPNSIQQTDTR	0.961	evm.model.Chr3.51.7_S485	0.0185964	2.74228e-05
evm.model.Chr3.510_S1311	LELTDGGVSPSEDRVQVAVEE	evm.model.Chr3.510	sp|Q9JHU4|DYHC1_MOUSE	EALELTDGGVSPsEDR	0.952	evm.model.Chr3.510_S1311	0.023862	0.0385827
evm.model.Chr3.537_S1410	TKLNFPTTEHSPQTIKTANLM	evm.model.Chr3.537	sp|Q6GQJ2|JADE1_XENLA	LNFPTTEHsPQTIK	0.96	evm.model.Chr3.537_S1410	0.079481	0.0012691
evm.model.Chr3.537_S763	GGRKRLMDTDSEGQVTKPPIK	evm.model.Chr3.537	sp|Q6GQJ2|JADE1_XENLA	LMDtDsEGQVTKPPIK	0.968	evm.model.Chr3.537_S763	0.214354	0.0410042
evm.model.Chr3.537_S928	SSKSLDNSTSSPSRPPLRQSA	evm.model.Chr3.537	sp|Q6GQJ2|JADE1_XENLA	SLDNSTSsPSRPPLR	0.949	evm.model.Chr3.537_S928	0.254228	0.0344854
evm.model.Chr3.537_T761	DKGGRKRLMDTDSEGQVTKPP	evm.model.Chr3.537	sp|Q6GQJ2|JADE1_XENLA	LMDtDsEGQVTKPPIK	0.968	evm.model.Chr3.537_T761	0.214354	0.0410042
evm.model.Chr3.538.1_S177	TRTTVSPSALSPSKPTSATPP	evm.model.Chr3.538.1	sp|Q49A26|GLYR1_HUMAN	TTVSPSALsPSKPTSATPPR;TTVSPSALsPSKPTSAtPPR	0.937	evm.model.Chr3.538.1_S177	0.154558	0.0042937
evm.model.Chr3.538.1_S190	KPTSATPPRGSRLSPDTTADA	evm.model.Chr3.538.1	sp|Q49A26|GLYR1_HUMAN	GsRLSPDTTADADSTTSPVIK	0.964	evm.model.Chr3.538.1_S190	0.291353	0.0205737
evm.model.Chr3.538.1_T185	ALSPSKPTSATPPRGSRLSPD	evm.model.Chr3.538.1	sp|Q49A26|GLYR1_HUMAN	TTVSPSALSPSKPTSAtPPR;TTVSPSALsPSKPTSAtPPR	0.927	evm.model.Chr3.538.1_T185	0.0118076	2.31787e-05
evm.model.Chr3.539.1_S895	KATGRQKWNGSPDSGVNTLRH	evm.model.Chr3.539.1	sp|O94868|FCSD2_HUMAN	WNGsPDSGVNTLR	0.972	evm.model.Chr3.539.1_S895	0.281599	0.000580639
evm.model.Chr3.570_S109	ITSDQRQQSVSPNSSEPDWTV	evm.model.Chr3.570	sp|Q9CXF4|TBC15_MOUSE	QQSVsPNSSEPDWTVVNDSSK;QQSVsPNSsEPDWTVVNDSSK;QQsVsPNSSEPDWTVVNDSSK	0.965	evm.model.Chr3.570_S109	0.123254	0.00171898
evm.model.Chr3.570_S113	QRQQSVSPNSSEPDWTVVNDS	evm.model.Chr3.570	sp|Q9CXF4|TBC15_MOUSE	QQSVSPNSsEPDWTVVNDSSK;QQSVSPNssEPDWTVVNDSSK;QQSVsPNSsEPDWTVVNDSSK	0.962	evm.model.Chr3.570_S113	0.040875	0.00325034
evm.model.Chr3.576_S560	ASTRDHASIVSSTPENDVKLT	evm.model.Chr3.576	sp|O08770|GPV_RAT	DHASIVsSTPENDVK	0.954	evm.model.Chr3.576_S560	0.0574015	0.000278915
evm.model.Chr3.597_S140	TRHTNTNSPSSPNVVKRRR**	evm.model.Chr3.597	sp|Q9DAT2|MRGBP_MOUSE	HTNTNSPSsPNVVK;HTNTNSPssPNVVK	0.92	evm.model.Chr3.597_S140	0.0607514	0.00156683
evm.model.Chr3.624_S147	DTDDLNFEQNSPKSNDVMHTS	evm.model.Chr3.624	sp|Q623D4|VAB15_CAEBR	SDVTDTDDLNFEQNsPK	0.969	evm.model.Chr3.624_S147	0.0771744	0.00247287
evm.model.Chr3.624_S157	SPKSNDVMHTSPNAFRLSKCT	evm.model.Chr3.624	sp|Q623D4|VAB15_CAEBR	SNDVMHTsPNAFR	0.93	evm.model.Chr3.624_S157	0.0803663	0.000455392
evm.model.Chr3.627_S89	KSFNETPDNDSDDDSESNTGI	evm.model.Chr3.627	sp|Q28678|ICLN_RABIT	SFNETPDNDsDDDSESNTGISEVR;SFNETPDNDsDDDsESNTGISEVR	0.968	evm.model.Chr3.627_S89	0.266365	0.000835841
evm.model.Chr3.627_S93	ETPDNDSDDDSESNTGISEVR	evm.model.Chr3.627	sp|Q28678|ICLN_RABIT	SFNETPDNDSDDDsESNTGISEVR;SFNETPDNDsDDDsESNTGISEVR	0.965	evm.model.Chr3.627_S93	0.160354	0.00554846
evm.model.Chr3.627_T84	YVMYNKSFNETPDNDSDDDSE	evm.model.Chr3.627	sp|Q28678|ICLN_RABIT	SFNEtPDNDSDDDSESNTGISEVR	0.964	evm.model.Chr3.627_T84	0.0131018	1.0451e-05
evm.model.Chr3.631_S11	MSKRRKNRVVSDSDESSAEED	evm.model.Chr3.631	sp|Q92541|RTF1_HUMAN	VVsDSDESSAEEDSLSAESSTK	0.948	evm.model.Chr3.631_S11	0.0513782	1.88293e-07
evm.model.Chr3.633_S41	SNVKRPVSRASSKGVVQTGPK	evm.model.Chr3.633	sp|Q13371|PHLP_HUMAN	AsSKGVVQTGPK	0.956	evm.model.Chr3.633_S41	0.0919228	0.000964154
evm.model.Chr3.639.1_S289	GFYAGRRYSGSPVLNSRPASD	evm.model.Chr3.639.1	sp|Q8N392|RHG18_HUMAN	YSGsPVLNSR	0.962	evm.model.Chr3.639.1_S289	0.0845679	0.002585
evm.model.Chr3.671_S71	STYVSTGIAHSPSQSPPSKKT	evm.model.Chr3.671	sp|Q9NUJ3|T11L1_HUMAN	GNQSTYVSTGIAHsPSQSPPSK;GNQSTYVSTGIAHsPSQSPPSKK;GNQSTYVSTGIAHsPSQsPPSK	0.951	evm.model.Chr3.671_S71	0.0676019	0.012489
evm.model.Chr3.671_S75	STGIAHSPSQSPPSKKTPSVE	evm.model.Chr3.671	sp|Q9NUJ3|T11L1_HUMAN	GNQSTYVSTGIAHSPSQsPPSKK;GNQSTYVSTGIAHsPSQsPPSK	0.89	evm.model.Chr3.671_S75	0.176463	0.0202995
evm.model.Chr3.67_S702	SRRYRLRGGASDSSDNDPMTQ	evm.model.Chr3.67	sp|Q9U7E0|ATRX_CAEEL	GGAsDSsDNDPMTQLNK	0.911	evm.model.Chr3.67_S702	0.23571	0.0240075
evm.model.Chr3.67_S705	YRLRGGASDSSDNDPMTQLNK	evm.model.Chr3.67	sp|Q9U7E0|ATRX_CAEEL	GGAsDSsDNDPMTQLNK	0.912	evm.model.Chr3.67_S705	0.23571	0.0240075
evm.model.Chr3.703_S1443	DNEFRSGRRYSMDVLDDHGAT	evm.model.Chr3.703	sp|A2AAE1|K1109_MOUSE	RYsMDVLDDHGATK	0.967	evm.model.Chr3.703_S1443	0.0216449	0.0393085
evm.model.Chr3.708_S1082	GEDKSTSQPESSTEDQDDAED	evm.model.Chr3.708	sp|Q8NFP9|NBEA_HUMAN	STSQPEsSTEDQDDAEDETEEK	0.948	evm.model.Chr3.708_S1082	0.0251574	1.3922e-05
evm.model.Chr3.708_S1214	ENNQVEEDKESTDLQQKEEEL	evm.model.Chr3.708	sp|Q8NFP9|NBEA_HUMAN	STEEQSPVENNQVEEDKEsTDLQQK	0.948	evm.model.Chr3.708_S1214	0.0944262	0.00293943
evm.model.Chr3.708_S1576	RNSPKKKKLDSGASMPSASKV	evm.model.Chr3.708	sp|Q8NFP9|NBEA_HUMAN	KLDsGASMPSASK;KLDsGAsMPSASK	0.962	evm.model.Chr3.708_S1576	0.218437	0.0323704
evm.model.Chr3.723.1_S257	IKSIPLFKRDSLNKIDTQEKN	evm.model.Chr3.723.1	sp|O17389|TYB_CAEEL	DsLNKIDTQEK;RDsLNKIDTQEK	0.97	evm.model.Chr3.723.1_S257	0.437964	0.0241719
evm.model.Chr3.723.1_S30	KPESESEPSPSDSSKEKEQVE	evm.model.Chr3.723.1	sp|O17389|TYB_CAEEL	KKPESESEPSPsDSSK	0.936	evm.model.Chr3.723.1_S30	0.0108378	0.000988679
evm.model.Chr3.723.1_S33	SESEPSPSDSSKEKEQVEEKQ	evm.model.Chr3.723.1	sp|O17389|TYB_CAEEL	KPESESEPSPSDSsKEK;KPEsESEPSPSDSsKEK	0.965	evm.model.Chr3.723.1_S33	0.21982	0.027522
evm.model.Chr3.735_S72	PTQQEIDQEKSNEF*******	evm.model.Chr3.735	Uncharacterized protein	LPTQQEIDQEKsNEF	0.968	evm.model.Chr3.735_S72	0.0521819	0.0423487
evm.model.Chr3.767_S764	KNKLKVAQSESNKTEEEIREL	evm.model.Chr3.767	sp|P79732|RIR1_DANRE	VAQSEsNKTEEEIR	0.952	evm.model.Chr3.767_S764	0.0329761	0.00909699
evm.model.Chr3.793_T180	PPLPSSNDSSTPPRNLNIPPP	evm.model.Chr3.793	sp|Q9PTL2|SPY2_CHICK	PAPPLPSSNDSStPPR;SRPAPPLPSSNDSStPPR	0.966	evm.model.Chr3.793_T180	0.203337	0.0499503
evm.model.Chr3.797_S852	THNATTDPPVSPTLEKSQKST	evm.model.Chr3.797	sp|Q9BXW9|FACD2_HUMAN	THNATTDPPVsPTLEK	0.967	evm.model.Chr3.797_S852	0.0447665	0.000999967
evm.model.Chr3.800_T982	EDRTPTNVVKTPEKPSRDNTP	evm.model.Chr3.800	sp|P51954|NEK1_MOUSE	TPTNVVKtPEKPSR	0.962	evm.model.Chr3.800_T982	0.322897	0.0183878
evm.model.Chr3.808_T1041	SQDQTLEKVKTPESDFSRLSL	evm.model.Chr3.808	sp|Q9P2D0|IBTK_HUMAN	VKtPESDFSR	0.958	evm.model.Chr3.808_T1041	0.0512788	0.00315845
evm.model.Chr3.809_S165	DSTASISSDKSDPPYAKPDKS	evm.model.Chr3.809	sp|P49024|PAXI_CHICK	DSTASISSDKsDPPYAKPDK;DSTASISsDKsDPPYAKPDK	0.965	evm.model.Chr3.809_S165	0.25994	0.0117922
evm.model.Chr3.809_S84	QKAQIHHAPASPPLTKPTTPP	evm.model.Chr3.809	sp|P49024|PAXI_CHICK	AQIHHAPAsPPLTK;AQIHHAPAsPPLTKPTTPPSK;AQIHHAPAsPPLTKPTtPPSK	0.964	evm.model.Chr3.809_S84	0.106336	0.00377075
evm.model.Chr3.809_T91	APASPPLTKPTTPPSKRKTVD	evm.model.Chr3.809	sp|P49024|PAXI_CHICK	AQIHHAPASPPLTKPtTPPSK;AQIHHAPASPPLTKPttPPSK	0.915	evm.model.Chr3.809_T91	0.0178206	0.00395197
evm.model.Chr3.809_T92	PASPPLTKPTTPPSKRKTVDI	evm.model.Chr3.809	sp|P49024|PAXI_CHICK	AQIHHAPASPPLTKPTtPPSK;AQIHHAPASPPLTKPttPPSK;AQIHHAPAsPPLTKPTtPPSK	0.958	evm.model.Chr3.809_T92	0.085378	0.0016879
evm.model.Chr3.818_S523	LREVAYQPVPSFDEHGSS***	evm.model.Chr3.818	sp|B1H1P9|PPAL_XENLA	EVAYQPVPsFDEHGSS	0.954	evm.model.Chr3.818_S523	0.072891	0.000151701
evm.model.Chr3.818_S529	QPVPSFDEHGSS*********	evm.model.Chr3.818	sp|B1H1P9|PPAL_XENLA	EVAYQPVPSFDEHGsS	0.957	evm.model.Chr3.818_S529	0.337122	0.0192875
evm.model.Chr3.849_S372	DLRKKLAEEGSDGEESEEEVD	evm.model.Chr3.849	sp|Q4R628|KIF3A_MACFA	LAEEGsDGEEsEEEVDDDGNVVR	1	evm.model.Chr3.849_S372	0.00709024	0.0124411
evm.model.Chr3.849_S377	LAEEGSDGEESEEEVDDDGNV	evm.model.Chr3.849	sp|Q4R628|KIF3A_MACFA	LAEEGsDGEEsEEEVDDDGNVVR	1	evm.model.Chr3.849_S377	0.00709024	0.0124411
evm.model.Chr3.853_S192	QQSSFSELSQSPNKKEVPRSI	evm.model.Chr3.853	sp|Q9UPT6|JIP3_HUMAN	VLQQQSSFSELSQsPNK;VLQQQSSFSELSQsPNKK	0.965	evm.model.Chr3.853_S192	0.197121	0.00277409
evm.model.Chr3.853_S461	DGMRNSVSKQSDEDDAVPLSQ	evm.model.Chr3.853	sp|Q9UPT6|JIP3_HUMAN	NSVSKQsDEDDAVPLSQR	0.96	evm.model.Chr3.853_S461	0.0275581	0.0488315
evm.model.Chr3.861_S3	********MESDEEKIILKQT	evm.model.Chr3.861	sp|A2AV36|ANM7_DANRE	MEsDEEKIILK	1	evm.model.Chr3.861_S3	0.0950188	0.0235899
evm.model.Chr3.862_S909	LNDSVNSKLSSLSSPVEGKRK	evm.model.Chr3.862	sp|Q9NQT8|KI13B_HUMAN	LSsLSsPVEGK	0.949	evm.model.Chr3.862_S909	0.0740258	0.0149733
evm.model.Chr3.890_S511	DKEEQKSSPKSPDKPAWVSLA	evm.model.Chr3.890	Uncharacterized protein	SSPKsPDKPAWVSLAR;sPDKPAWVSLAR	0.972	evm.model.Chr3.890_S511	0.18241	0.00774447
evm.model.Chr3.891_S5	******MTSKSQENLEVLDSA	evm.model.Chr3.891	Uncharacterized protein	sQENLEVLDSAQGNENAGER	0.968	evm.model.Chr3.891_S5	0.0381365	0.00765201
evm.model.Chr3.921.1_S611	PANQSRYRHRSGSPSTHSDIS	evm.model.Chr3.921.1	sp|O60343|TBCD4_HUMAN	sGSPSTHSDISPLAGSSVSR;sGsPSTHSDISPLAGSSVSR	0.964	evm.model.Chr3.921.1_S611	0.13218	0.00221101
evm.model.Chr3.921.1_S613	NQSRYRHRSGSPSTHSDISPL	evm.model.Chr3.921.1	sp|O60343|TBCD4_HUMAN	SGsPSTHSDISPLAGSSVSR;SGsPSTHSDIsPLAGSSVSR;sGsPSTHSDISPLAGSSVSR	0.964	evm.model.Chr3.921.1_S613	0.0842101	0.000966651
evm.model.Chr3.921.1_S621	SGSPSTHSDISPLAGSSVSRN	evm.model.Chr3.921.1	sp|O60343|TBCD4_HUMAN	SGSPSTHSDIsPLAGSSVSR;SGSPSTHsDIsPLAGSSVSR;SGsPSTHSDIsPLAGSSVSR	0.95	evm.model.Chr3.921.1_S621	0.0269142	0.0118293
evm.model.Chr3.937_S1912	LPKVAHLEALSPTGSPQSPKQ	evm.model.Chr3.937	sp|Q7RTP6|MICA3_HUMAN	VAHLEALsPTGSPQSPK;VAHLEALsPTGSPQsPK	0.962	evm.model.Chr3.937_S1912	0.172013	0.013381
evm.model.Chr3.974_S854	YVSPVANSPASPPANERGQLH	evm.model.Chr3.974	sp|Q86V86|PIM3_HUMAN	DLYVSPVANSPAsPPANER	0.966	evm.model.Chr3.974_S854	0.318099	0.0236916
evm.model.Chr3.993_T799	QTPQTPRTPQTPIQKRPPQPI	evm.model.Chr3.993	sp|P14417|APOA_MACMU	TPQtPIQK	0.873	evm.model.Chr3.993_T799	0.0817409	0.0423458
evm.model.Chr4.103.1_S572	HDDDPRLVKESPIEEKNLREQ	evm.model.Chr4.103.1	sp|Q99LH1|NOG2_MOUSE	LVKEsPIEEK	1	evm.model.Chr4.103.1_S572	0.121441	9.97379e-05
evm.model.Chr4.176_S523	SNKTTASAYISPGKPPISTRL	evm.model.Chr4.176	sp|O43663|PRC1_HUMAN	TTASAYIsPGKPPISTR	0.965	evm.model.Chr4.176_S523	0.0254663	0.0119254
evm.model.Chr4.176_S568	DHKKGPGSTKSAPAGGNAALD	evm.model.Chr4.176	sp|O43663|PRC1_HUMAN	sAPAGGNAALDTTFIK	0.972	evm.model.Chr4.176_S568	0.409478	0.00929909
evm.model.Chr4.207_S269	HSSAPNSGPSSPPNSNADIKQ	evm.model.Chr4.207	sp|Q9UKV0|HDAC9_HUMAN	NSSHSSAPNSGPSsPPNSNADIK	0.968	evm.model.Chr4.207_S269	0.190219	0.0133029
evm.model.Chr4.207_S483	PHRNQYSHAKSPPSSNYMSNN	evm.model.Chr4.207	sp|Q9UKV0|HDAC9_HUMAN	sPPSSNYMSNNK	0.964	evm.model.Chr4.207_S483	0.0607165	0.0013389
evm.model.Chr4.207_S497	SNYMSNNKLRSPPSAQLIPNK	evm.model.Chr4.207	sp|Q9UKV0|HDAC9_HUMAN	LRsPPSAQLIPNK	0.962	evm.model.Chr4.207_S497	0.0337753	9.68063e-06
evm.model.Chr4.221_S640	KEEEKMKKSPSSVENHVELPK	evm.model.Chr4.221	sp|P17427|AP2A2_MOUSE	SPsSVENHVELPK	0.94	evm.model.Chr4.221_S640	0.204533	0.016998
evm.model.Chr4.228_S135	PRSPATDESRSYSSSEVAVPS	evm.model.Chr4.228	sp|Q5VT25|MRCKA_HUMAN	sySSSEVAVPSTK	0.952	evm.model.Chr4.228_S135	0.0766602	0.000848016
evm.model.Chr4.228_Y136	RSPATDESRSYSSSEVAVPST	evm.model.Chr4.228	sp|Q5VT25|MRCKA_HUMAN	sySSSEVAVPSTK	0.952	evm.model.Chr4.228_Y136	0.0766602	0.000848016
evm.model.Chr4.229_S623	LRIAMSERLKSMEEENQLKKK	evm.model.Chr4.229	sp|O54874|MRCKA_RAT	LKsMEEENQLK	1	evm.model.Chr4.229_S623	0.0309868	0.00176573
evm.model.Chr4.229_S647	SEVDGMDMNNSYGKHEEEIER	evm.model.Chr4.229	sp|O54874|MRCKA_RAT	DSTSEVDGMDMNNsYGK	0.967	evm.model.Chr4.229_S647	0.0983717	0.000697219
evm.model.Chr4.275_S2044	QKEKGLSRVRSPGVIKEKGSL	evm.model.Chr4.275	sp|Q03164|KMT2A_HUMAN	VRsPGVIK	1	evm.model.Chr4.275_S2044	0.0668675	0.000878249
evm.model.Chr4.275_S2068	TENDLQITESSPERMETEHFP	evm.model.Chr4.275	sp|Q03164|KMT2A_HUMAN	TENDLQITESsPER	0.954	evm.model.Chr4.275_S2068	0.0604444	0.00188494
evm.model.Chr4.275_S2231	TRATREGKLDSEGEDPSFEME	evm.model.Chr4.275	sp|Q03164|KMT2A_HUMAN	EGKLDsEGEDPSFEMESGK;LDsEGEDPSFEMESGK	0.969	evm.model.Chr4.275_S2231	0.385987	0.0366066
evm.model.Chr4.275_T1489	QDKDIVTHPGTPNPSPMKSQC	evm.model.Chr4.275	sp|Q03164|KMT2A_HUMAN	DIVTHPGtPNPsPMK	0.963	evm.model.Chr4.275_T1489	0.0375442	7.78992e-05
evm.model.Chr4.288_T156	IIPAVREAVATPSKRRREPMR	evm.model.Chr4.288	sp|Q8MIB3|ABCG2_PIG	EAVAtPSKR	0.967	evm.model.Chr4.288_T156	0.0714356	0.000300789
evm.model.Chr4.309_S2	*********MSQEGQQMTVSL	evm.model.Chr4.309	sp|Q4R747|LRC46_MACFA	sQEGQQMTVSLVQK	0.968	evm.model.Chr4.309_S2	0.0840853	0.00141056
evm.model.Chr4.316_S639	SQPKFYSDKDSGTDAGSDSGI	evm.model.Chr4.316	sp|Q01728|NAC1_RAT	FYSDKDsGTDAGSDSGINGK;FYSDKDsGTDAGsDSGINGK	0.924	evm.model.Chr4.316_S639	0.0161045	0.00968123
evm.model.Chr4.334_S595	DNEESRKRKLSSPSHSNSQNS	evm.model.Chr4.334	sp|Q9UBT2|SAE2_HUMAN	KLsSPSHSNSQNSSK;KLssPSHSNSQNSSK	0.963	evm.model.Chr4.334_S595	0.338792	0.0318888
evm.model.Chr4.339_S346	FLKSTGTSQSSPLDFGAQKPS	evm.model.Chr4.339	sp|Q32PI1|VRK1_BOVIN	STGTSQSsPLDFGAQKPSR	0.962	evm.model.Chr4.339_S346	0.182994	0.0104352
evm.model.Chr4.350_S313	SPVTPTKSIMSPDELESPRSP	evm.model.Chr4.350	sp|Q9Y5K3|PCY1B_HUMAN	SIMsPDELESPR	0.961	evm.model.Chr4.350_S313	0.0596387	0.00196191
evm.model.Chr4.351_S180	EDEDDVGDDGSNGENEPRKKK	evm.model.Chr4.351	sp|O13067|CND2_XENLA	VLSSLGSGDKEDEDDVGDDGsNGENEPR	0.939	evm.model.Chr4.351_S180	0.050457	0.00239858
evm.model.Chr4.370_S813	HETSAPVSLGSPQSIKNIIET	evm.model.Chr4.370	sp|Q7Z2Z2|EFL1_HUMAN	EDDHETSAPVSLGsPQSIK	0.969	evm.model.Chr4.370_S813	0.19864	0.00194023
evm.model.Chr4.373_S1021	VDVKVEEHKPSDGEEEGKVLN	evm.model.Chr4.373	sp|A6H619|PHRF1_MOUSE	VEEHKPsDGEEEGK	1	evm.model.Chr4.373_S1021	0.427857	0.00252215
evm.model.Chr4.373_S814	QEGKEKSQTGSTGDSESVAKD	evm.model.Chr4.373	sp|A6H619|PHRF1_MOUSE	SQTGsTGDSESVAK	0.946	evm.model.Chr4.373_S814	0.108585	0.00645351
evm.model.Chr4.38.1_S872	MKNATIIRKGSNEEIIINKPN	evm.model.Chr4.38.1	sp|P53804|TTC3_HUMAN	KGsNEEIIINKPNK	1	evm.model.Chr4.38.1_S872	0.365256	0.0226348
evm.model.Chr4.381_S420	SNLSKSFDKLSDNSGSGSPLK	evm.model.Chr4.381	sp|Q8QFR2|HIRA_XENLA	SFDKLsDNSGSGSPLK;SFDKLsDNSGSGsPLK;SFDKLsDNsGSGSPLK;SFDKLsDNsGSGsPLK	0.95	evm.model.Chr4.381_S420	0.124623	0.0298121
evm.model.Chr4.381_S485	KVHPSHEVLPSPVKLDTDVAD	evm.model.Chr4.381	sp|Q8QFR2|HIRA_XENLA	VHPSHEVLPsPVK	0.97	evm.model.Chr4.381_S485	0.317144	0.0197398
evm.model.Chr4.400_S12	TKRRNPWSDDSPMQLKSHISA	evm.model.Chr4.400	sp|O54926|SIVA_MOUSE	NPWSDDsPMQLK	0.964	evm.model.Chr4.400_S12	0.0881978	0.00035418
evm.model.Chr4.403_S23	DASIKAMSLNSPEVPFSNRKI	evm.model.Chr4.403	sp|Q1L994|PPR37_DANRE	AMSLNsPEVPFSNR	0.969	evm.model.Chr4.403_S23	0.47358	0.0329195
evm.model.Chr4.466.1_T808	SQTPVHEGNRTPHYGAQTPLH	evm.model.Chr4.466.1	sp|Q5ZI08|SPT5H_CHICK	tPHYGAQTPLHDGSR	0.969	evm.model.Chr4.466.1_T808	0.0417046	0.000360074
evm.model.Chr4.526_S209	RFTDNQSMLASNELRDYDVAV	evm.model.Chr4.526	sp|Q99570|PI3R4_HUMAN	FTDNQSMLAsNELR	0.969	evm.model.Chr4.526_S209	0.213319	0.0190868
evm.model.Chr4.534_T266	RVQQAKTKKKTEDEWEEVKAT	evm.model.Chr4.534	sp|B4LNA1|EIF3C_DROVI	KKtEDEWEEVK	1	evm.model.Chr4.534_T266	0.0313622	0.000217885
evm.model.Chr4.542_S314	DCKLETKDNVSESSSTITQNY	evm.model.Chr4.542	sp|Q80WT5|AFTIN_MOUSE	DNVsESSSTITQNYEK	0.966	evm.model.Chr4.542_S314	0.0897621	0.000514844
evm.model.Chr4.560_S265	PQSKQYPPEHSDDEDRFLYGN	evm.model.Chr4.560	sp|Q99PP2|ZN318_MOUSE	QYPPEHsDDEDR	0.967	evm.model.Chr4.560_S265	0.0251153	1.66242e-05
evm.model.Chr4.562_S17	EKLSVAPAKLSPKFNRNVTEY	evm.model.Chr4.562	Uncharacterized protein	LSVAPAKLsPK	0.97	evm.model.Chr4.562_S17	0.0906985	4.52518e-05
evm.model.Chr4.564.1_S363	EDKDPDYTADSPPSKTRYGRT	evm.model.Chr4.564.1	sp|A8K0R7|ZN839_HUMAN	DPDYTADsPPSK;RTFNESTEDKDPDYTADsPPSK;TFNESTEDKDPDYTADsPPSK	0.971	evm.model.Chr4.564.1_S363	0.46218	0.00396387
evm.model.Chr4.588_S3449	ELRANVIEAQSDAENAGENGA	evm.model.Chr4.588	sp|O95613|PCNT_HUMAN	ANVIEAQsDAENAGENGAASR	0.965	evm.model.Chr4.588_S3449	0.113597	2.17509e-05
evm.model.Chr4.61_S32	RKGDTKIELPSPPGYSKEQVS	evm.model.Chr4.61	sp|Q5RC35|EMC4_PONAB	IELPsPPGYSK	0.969	evm.model.Chr4.61_S32	0.28646	0.0257321
evm.model.Chr4.634_S723	NDRVATGEDSSVSSFSFRDLI	evm.model.Chr4.634	sp|Q8VD04|GRAP1_MOUSE	VATGEDSsVSSFSFR	0.93	evm.model.Chr4.634_S723	0.0518968	0.00847745
evm.model.Chr4.691_S238	DESQIDIPEQSS*********	evm.model.Chr4.691	sp|Q6GNG8|PKRI1_XENLA	SEDKDESQIDIPEQsS	0.954	evm.model.Chr4.691_S238	0.0325524	2.86938e-05
evm.model.Chr4.698_S413	YAKVQKPKRISPVRPVMEQHP	evm.model.Chr4.698	sp|Q9VCE9|UBS3A_DROME	IsPVRPVMEQHPR;RIsPVRPVMEQHPR	1	evm.model.Chr4.698_S413	0.141552	0.0393631
evm.model.Chr4.717_S269	QHNRRKIEQRSDEDSSDFDQD	evm.model.Chr4.717	sp|Q0VFF9|RIC3_XENTR	sDEDSSDFDQDIGNVGPR	0.959	evm.model.Chr4.717_S269	0.0709242	0.0250054
evm.model.Chr4.717_S306	LEKVGLNENNSSQENRCVEKF	evm.model.Chr4.717	sp|Q0VFF9|RIC3_XENTR	VGLNENNssQENR	1	evm.model.Chr4.717_S306	0.02521	0.0132198
evm.model.Chr4.719_S463	DRSVISALNSSTGDSPEVKCQ	evm.model.Chr4.719	sp|Q7YSW8|PP2BA_DICDI	SVISALNSsTGDSPEVK;SVISALNSsTGDsPEVK	0.967	evm.model.Chr4.719_S463	0.12345	0.0458669
evm.model.Chr4.738_S557	LRFDSEHGSLSDLDESSRKVE	evm.model.Chr4.738	sp|B3DJT0|SART3_DANRE	FDSEHGSLsDLDESSR	0.966	evm.model.Chr4.738_S557	0.241923	0.0140391
evm.model.Chr4.739_S868	DRSYDMSSGRSPIKHMDVVEE	evm.model.Chr4.739	sp|Q8TEW0|PARD3_HUMAN	SYDMSSGRsPIK	0.955	evm.model.Chr4.739_S868	0.102745	0.00247305
evm.model.Chr4.751_S584	AGPESGLGPLSPRKTPSSSSL	evm.model.Chr4.751	sp|Q9H0H5|RGAP1_HUMAN	TPETYAGPESGLGPLsPR	0.971	evm.model.Chr4.751_S584	0.210927	0.0235699
evm.model.Chr4.768_S374	KDTGPYEQTISPFKPDDGSRQ	evm.model.Chr4.768	sp|Q9JLB9|NECT3_MOUSE	DTGPYEQTIsPFKPDDGSR	0.957	evm.model.Chr4.768_S374	0.0275955	0.0409399
evm.model.Chr4.769_S6	*****MPRSQSNSFTGANAIP	evm.model.Chr4.769	sp|Q15637|SF01_HUMAN	SQsNSFTGANAIPLGSR	0.936	evm.model.Chr4.769_S6	0.052292	0.00377146
evm.model.Chr4.797_evm.model.Chr4.799_S700	ETSSPASRVDSPTTSTSEIID	evm.model.Chr4.797_evm.model.Chr4.799	sp|Q3USH5|SFSWA_MOUSE	VDsPTTSTSEIIDGEPPTR	0.937	evm.model.Chr4.797_evm.model.Chr4.799_S700	0.0421211	0.0110873
evm.model.Chr4.824_S691	RKTFTFGAPASPTSAAPARWE	evm.model.Chr4.824	sp|Q640Z6|NU153_XENLA	TFTFGAPAsPTSAAPAR	0.969	evm.model.Chr4.824_S691	0.278222	0.0125268
evm.model.Chr4.824_S818	ETKRPGVIIVSPIKPTTQTTE	evm.model.Chr4.824	sp|Q640Z6|NU153_XENLA	RPGVIIVsPIKPTTQTTEK	0.969	evm.model.Chr4.824_S818	0.0111784	0.0237524
evm.model.Chr4.865_S240	SKVIKGRTAESDDSDDDDVIN	evm.model.Chr4.865	sp|Q3TLD5|RMP_MOUSE	TAEsDDSDDDDVINTTTIR;TAEsDDsDDDDVINTTTIR	0.965	evm.model.Chr4.865_S240	0.087837	0.0407969
evm.model.Chr4.882_S469	NKLLTSTTSLSDESDDNRMSA	evm.model.Chr4.882	sp|F1NHE9|KCJ12_CHICK	LLTSTTSLsDESDDNR;LLTSTTSLsDEsDDNR	0.97	evm.model.Chr4.882_S469	0.0918719	0.0035155
evm.model.Chr4.883_T769	SMQPGEMRRGTIQSLFQKHLQ	evm.model.Chr4.883	sp|A0JMD4|TPC2_DANRE	GtIQSLFQK	0.969	evm.model.Chr4.883_T769	0.0986176	3.37746e-06
evm.model.Chr4.886_S505	KGTRTLPPETSPEDTSVRPRH	evm.model.Chr4.886	sp|Q8VHF0|MARK3_RAT	TLPPETsPEDTSVRPR	0.962	evm.model.Chr4.886_S505	0.431937	0.0241794
evm.model.Chr4.886_S733	EMEVCKLPRLSLNGVRFKRIS	evm.model.Chr4.886	sp|Q8VHF0|MARK3_RAT	LsLNGVR	1	evm.model.Chr4.886_S733	0.0907362	4.86033e-06
evm.model.Chr4.889_S1274	AFNFPTYKPSSPDRVQTSHLS	evm.model.Chr4.889	sp|Q9Y618|NCOR2_HUMAN	GAFNFPTYKPSsPDR	0.953	evm.model.Chr4.889_S1274	0.0202163	0.0220091
evm.model.Chr4.889_S1457	ERKVSQIHRKSETPPHLPTPL	evm.model.Chr4.889	sp|Q9Y618|NCOR2_HUMAN	sETPPHLPTPLK	0.959	evm.model.Chr4.889_S1457	0.0388631	0.00495908
evm.model.Chr4.889_S908	PYAFDDDVNDSPTRIRLEAAR	evm.model.Chr4.889	sp|Q9Y618|NCOR2_HUMAN	HSSPYAFDDDVNDsPTR	0.958	evm.model.Chr4.889_S908	0.240466	0.00593802
evm.model.Chr4.889_T1459	KVSQIHRKSETPPHLPTPLKE	evm.model.Chr4.889	sp|Q9Y618|NCOR2_HUMAN	KSEtPPHLPTPLK;SEtPPHLPTPLK	0.953	evm.model.Chr4.889_T1459	0.0262649	0.00881199
evm.model.Chr4.892_T18	SKSPRSKRKVTPGTEQHVTTK	evm.model.Chr4.892	Uncharacterized protein	KVtPGTEQHVTTK	0.965	evm.model.Chr4.892_T18	0.0885364	0.000261072
evm.model.Chr4.911_S116	GKRKKVRSSTSPNNLKKKRKN	evm.model.Chr4.911	sp|Q4QY64|ATAD5_MOUSE	SSTsPNNLK;SSTsPNNLKK	0.96	evm.model.Chr4.911_S116	0.061462	0.00767412
evm.model.Chr4.913_S43	KKAASFSNEMSQHGPRHKLTF	evm.model.Chr4.913	sp|Q95LL3|TB22B_MACFA	AASFSNEMsQHGPR	0.958	evm.model.Chr4.913_S43	0.106848	0.00911745
evm.model.Chr4.920_S805	RSGAAPFVVASDESMSRTSSS	evm.model.Chr4.920	sp|Q9H0K1|SIK2_HUMAN	SGAAPFVVAsDESMSR	0.964	evm.model.Chr4.920_S805	0.101055	0.0213783
evm.model.Chr4.923_S648	RQAKAAVVHGSDLRNIEEEAL	evm.model.Chr4.923	sp|P24798|AT1A3_CHICK	AAVVHGsDLR	1	evm.model.Chr4.923_S648	0.122725	0.00669351
evm.model.Chr4.945_S389	PMEEESGKVESGGESEGEEQN	evm.model.Chr4.945	sp|Q9H307|PININ_HUMAN	VEsGGEsEGEEQNPPDVQDDEEQPEVK	1	evm.model.Chr4.945_S389	0.0185764	0.023644
evm.model.Chr4.945_S393	ESGKVESGGESEGEEQNPPDV	evm.model.Chr4.945	sp|Q9H307|PININ_HUMAN	VEsGGEsEGEEQNPPDVQDDEEQPEVK	1	evm.model.Chr4.945_S393	0.0185764	0.023644
evm.model.Chr5.118_S136	DTHSKNNSNNSDPGLITSKNN	evm.model.Chr5.118	sp|Q08379|GOGA2_HUMAN	NNSNNsDPGLITSK	0.96	evm.model.Chr5.118_S136	0.0646286	0.00701775
evm.model.Chr5.13_S2655	RLFTPSPAPSSVTSQRAARKL	evm.model.Chr5.13	sp|Q8WZ42|TITIN_HUMAN	LFTPSPAPSsVTSQR	0.961	evm.model.Chr5.13_S2655	0.0242003	0.00131833
evm.model.Chr5.159_S30	KSGRSISSRNSEFSYTVGENH	evm.model.Chr5.159	sp|Q7ZUU1|UNC50_DANRE	NsEFSYTVGENHGR	0.967	evm.model.Chr5.159_S30	0.252381	0.0302879
evm.model.Chr5.162_S4	*******MAASPESQLIIKER	evm.model.Chr5.162	sp|Q99424|ACOX2_HUMAN	AAsPESQLIIK	0.968	evm.model.Chr5.162_S4	0.0990996	0.0422181
evm.model.Chr5.177_S698	LRRKLPTSRESIEDKMRKFEI	evm.model.Chr5.177	sp|Q6PAR5|GAPD1_MOUSE	KLPTSREsIEDK;LPTSREsIEDK	0.959	evm.model.Chr5.177_S698	0.0615365	0.00280388
evm.model.Chr5.177_S892	RGFGKGPNSISPDADDLIHRG	evm.model.Chr5.177	sp|Q6PAR5|GAPD1_MOUSE	GPNSIsPDADDLIHR;GPNsIsPDADDLIHR	1	evm.model.Chr5.177_S892	0.208832	0.0494032
evm.model.Chr5.264.1_S846	KSDVTSTEPPSPVADDVLKRR	evm.model.Chr5.264.1	sp|Q63421|PDE1C_RAT	SDVTSTEPPsPVADDVLK	0.969	evm.model.Chr5.264.1_S846	0.0414135	0.0326588
evm.model.Chr5.267_S464	TTVFFGCRKSSSDFYFRDEWE	evm.model.Chr5.267	sp|Q6NRG5|NDOR1_XENLA	KSsSDFYFR	0.951	evm.model.Chr5.267_S464	0.0306207	0.000102168
evm.model.Chr5.269_S550	TFLQAPAANASPKSPA*****	evm.model.Chr5.269	sp|P24628|DRD2A_XENLA	GGVSTFLQAPAANAsPK	0.97	evm.model.Chr5.269_S550	0.217187	0.0267476
evm.model.Chr5.277_S685	NGWIARPTNVSPSQNDVNTNT	evm.model.Chr5.277	sp|Q9HCL0|PCD18_HUMAN	PTNVsPSQNDVNTNtWPK	0.944	evm.model.Chr5.277_S685	0.223533	0.0183366
evm.model.Chr5.29_S554	KPAKVDRKPPSPPVTTSTPAP	evm.model.Chr5.29	sp|Q7JJ13|BRD2_MOUSE	KPPsPPVTTSTPAPQPPK;KPPsPPVTTSTPAPQPPKPAPSK	0.961	evm.model.Chr5.29_S554	0.184601	0.0152441
evm.model.Chr5.342_S202	ASEDLVKSPTSPNHPRTFSLP	evm.model.Chr5.342	Uncharacterized protein	SPTsPNHPR	0.927	evm.model.Chr5.342_S202	0.0457657	0.00226667
evm.model.Chr5.355_S42	RKKPQNLGLGSPARQQTGSPK	evm.model.Chr5.355	sp|O14733|MP2K7_HUMAN	KKPQNLGLGsPAR;KPQNLGLGsPAR	1	evm.model.Chr5.355_S42	0.0488327	0.00719001
evm.model.Chr5.356_S380	FCEAPVPQRRSSILSLPHPKF	evm.model.Chr5.356	sp|P52826|CACP_COLLI	RsSILSLPHPK	0.919	evm.model.Chr5.356_S380	0.0226912	0.0130286
evm.model.Chr5.361_S92	DGVLPPGDKESPSFIPTRGSF	evm.model.Chr5.361	sp|Q5ZLM0|CDC73_CHICK	EsPSFIPTR	0.968	evm.model.Chr5.361_S92	0.137942	8.342e-05
evm.model.Chr5.433_S467	KMKKLAKRQLSQEAAAQKARE	evm.model.Chr5.433	sp|O60663|LMX1B_HUMAN	QLsQEAAAQK	1	evm.model.Chr5.433_S467	0.112441	0.00223989
evm.model.Chr5.441.1_S857	EELERWDSDASIASTARRGTR	evm.model.Chr5.441.1	sp|Q4GZT3|PKD2_BOVIN	WDsDAsIASTAR	0.967	evm.model.Chr5.441.1_S857	0.0905791	0.000503619
evm.model.Chr5.456_T404	SNTGFDLGGNTNKSYVA****	evm.model.Chr5.456	sp|Q91X17|UROM_MOUSE	TSNTGFDLGGNtNKSYVA	0.766	evm.model.Chr5.456_T404	0.095188	0.00114317
evm.model.Chr5.457_S1094	MENVDMTDLDSPNEKRSSSNE	evm.model.Chr5.457	sp|Q6ZT12|UBR3_HUMAN	QFMENVDMTDLDsPNEK	0.96	evm.model.Chr5.457_S1094	0.024571	0.0172089
evm.model.Chr5.471_S141	AVKRDKLDRKSVFLVVENNGV	evm.model.Chr5.471	Uncharacterized protein	KsVFLVVENNGVAMEtK	1	evm.model.Chr5.471_S141	0.052485	0.0370569
evm.model.Chr5.471_T155	VVENNGVAMETKSISGDNIPM	evm.model.Chr5.471	Uncharacterized protein	KsVFLVVENNGVAMEtK	1	evm.model.Chr5.471_T155	0.052485	0.0370569
evm.model.Chr5.475_S16584	DPIDLPGPPSSPRVRDTTRNS	evm.model.Chr5.475	sp|A2ASS6|TITIN_MOUSE	DPIDLPGPPSsPR	0.957	evm.model.Chr5.475_S16584	0.208867	0.0277392
evm.model.Chr5.477_S12981	HHKVTGLSEGSEYEFRVSAEN	evm.model.Chr5.477	sp|A2ASS6|TITIN_MOUSE	VTGLSEGsEYEFR	0.964	evm.model.Chr5.477_S12981	0.13389	0.0263821
evm.model.Chr5.477_S19156	QRESLATKQISQEDESFDYKS	evm.model.Chr5.477	sp|A2ASS6|TITIN_MOUSE	QIsQEDESFDYK	0.968	evm.model.Chr5.477_S19156	0.0783488	0.000280061
evm.model.Chr5.483_S467	AAGSHKVYTYSDSDEDYTAST	evm.model.Chr5.483	sp|Q3YEC7|RABL6_HUMAN	VYTYsDSDEDYTASTQAK;VYTYsDsDEDYTASTQAK	0.964	evm.model.Chr5.483_S467	0.232904	0.032576
evm.model.Chr5.483_S469	GSHKVYTYSDSDEDYTASTQA	evm.model.Chr5.483	sp|Q3YEC7|RABL6_HUMAN	VYTYSDsDEDYTASTQAK;VYTYsDsDEDYTASTQAK	0.964	evm.model.Chr5.483_S469	0.140217	0.00900461
evm.model.Chr5.502_S43	NSNTAVSTDKSPSKQSVTPRK	evm.model.Chr5.502	sp|F1NVK6|TM237_CHICK	LDNSNTAVSTDKsPSK	0.944	evm.model.Chr5.502_S43	0.122901	0.0339172
evm.model.Chr5.509_S782	NFNKSLSREGSIGQGSAVWSQ	evm.model.Chr5.509	sp|Q9HCL0|PCD18_HUMAN	EGsIGQGSAVWSQAASNR;EGsIGQGsAVWSQAASNR	0.968	evm.model.Chr5.509_S782	0.0106049	0.000437242
evm.model.Chr5.509_S787	LSREGSIGQGSAVWSQAASNR	evm.model.Chr5.509	sp|Q9HCL0|PCD18_HUMAN	EGsIGQGsAVWSQAASNR	0.969	evm.model.Chr5.509_S787	0.0385163	0.00563282
evm.model.Chr5.513_S4	*******MMISPSADISRKNP	evm.model.Chr5.513	sp|Q8IVH8|M4K3_HUMAN	MIsPSADISR	0.971	evm.model.Chr5.513_S4	0.236688	0.026888
evm.model.Chr5.524_S1088	TPSHSPAKIKSPLAPFPRGSR	evm.model.Chr5.524	sp|Q7Z591|AKNA_HUMAN	IKsPLAPFPR	1	evm.model.Chr5.524_S1088	0.0809561	0.00397199
evm.model.Chr5.531_S1174	KKSNVEENKISPASLKKLKPP	evm.model.Chr5.531	sp|Q864U1|BRCA1_BOVIN	SNVEENKIsPASLK	0.958	evm.model.Chr5.531_S1174	0.0556952	0.000298545
evm.model.Chr5.531_S619	KDGTTATGTESPETETPQEMV	evm.model.Chr5.531	sp|Q864U1|BRCA1_BOVIN	DGTTATGTEsPETETPQEMVAK	0.922	evm.model.Chr5.531_S619	0.0733298	0.000145694
evm.model.Chr5.539_S1453	KKLLAVSDGDSSDKNKPPKKV	evm.model.Chr5.539	sp|Q01320|TOP2A_MOUSE	LLAVSDGDsSDKNKPPK	0.927	evm.model.Chr5.539_S1453	0.0573818	0.00634614
evm.model.Chr5.577.1_T1142	ATKQHQVTNRTSPGFATQSHL	evm.model.Chr5.577.1	sp|Q9HBL0|TENS1_HUMAN	tSPGFATQSHLTSSHVK	0.83	evm.model.Chr5.577.1_T1142	0.0668559	0.00373006
evm.model.Chr5.611_S1578	PRFQNTTKRASPQDVEFVSIK	evm.model.Chr5.611	sp|Q3TLH4|PRC2C_MOUSE	AsPQDVEFVSIK;RAsPQDVEFVSIK	0.969	evm.model.Chr5.611_S1578	0.0251744	0.0122334
evm.model.Chr5.611_S682	GSRSRQISESSSHSQATPSGR	evm.model.Chr5.611	sp|Q3TLH4|PRC2C_MOUSE	QISESsSHSQATPSGR	0.964	evm.model.Chr5.611_S682	0.018378	4.3447e-06
evm.model.Chr5.611_S722	PGNEEHFDSLSPSGERDQRLW	evm.model.Chr5.611	sp|Q3TLH4|PRC2C_MOUSE	KPPGNEEHFDSLsPSGER	0.959	evm.model.Chr5.611_S722	0.0187619	0.0150415
evm.model.Chr5.635_S172	RIMNTFSVVPSPKVSDTVVEP	evm.model.Chr5.635	sp|P11833|TBB_PARLI	IMNTFSVVPsPK	0.971	evm.model.Chr5.635_S172	0.318923	0.000105777
evm.model.Chr5.640_S623	KGLLAPDTPKSPPTHPRVKAV	evm.model.Chr5.640	sp|P28749|RBL1_HUMAN	GLLAPDTPKsPPTHPR;GLLAPDtPKsPPTHPR;sPPTHPR	0.971	evm.model.Chr5.640_S623	0.334669	0.0137762
evm.model.Chr5.640_S849	SMRSNSTVPRSNPSSPAPGTT	evm.model.Chr5.640	sp|P28749|RBL1_HUMAN	sNPSSPAPGTTAEER;sNPSsPAPGTTAEER	0.966	evm.model.Chr5.640_S849	0.166357	0.00996022
evm.model.Chr5.640_T620	GANKGLLAPDTPKSPPTHPRV	evm.model.Chr5.640	sp|P28749|RBL1_HUMAN	GLLAPDtPKsPPTHPR	0.969	evm.model.Chr5.640_T620	0.0164122	0.000506644
evm.model.Chr5.685_S92	SHSEANEKRLSVHNSTSPGSN	evm.model.Chr5.685	sp|Q8BGU5|CCNY_MOUSE	RLsVHNSTSPGSNTHK;RLsVHNSTsPGSNTHK	0.962	evm.model.Chr5.685_S92	0.12575	0.0243376
evm.model.Chr5.694_S650	GGAPPPPGGDSDEKDEL****	evm.model.Chr5.694	sp|Q90593|BIP_CHICK	IYQGEGGAPPPPGGDsDEKDEL	0.972	evm.model.Chr5.694_S650	0.34325	0.0253763
evm.model.Chr5.708_T667	QKLNRSREELTPDKNPRVENH	evm.model.Chr5.708	sp|Q5ZJK0|RGPS1_CHICK	sREELtPDKNPR	1	evm.model.Chr5.708_T667	0.0704196	0.0057923
evm.model.Chr5.712_S486	EVIMCVKVNKSPQQPETHGVK	evm.model.Chr5.712	sp|O57415|RREB1_CHICK	VNKsPQQPETHGVK;VNKsPQQPETHGVKPINR;VNKsPQQPEtHGVK;sPQQPETHGVKPINR	1	evm.model.Chr5.712_S486	0.184657	0.00135818
evm.model.Chr5.712_S697	MEDNFEEESSSPHKNQVRLSN	evm.model.Chr5.712	sp|O57415|RREB1_CHICK	PMEDNFEEESSsPHK	0.947	evm.model.Chr5.712_S697	0.0216494	0.00469955
evm.model.Chr5.713_S189	AQKQTPQISSSFDGMRNGGVV	evm.model.Chr5.713	sp|Q8WWI1|LMO7_HUMAN	QTPQISSsFDGMR	0.952	evm.model.Chr5.713_S189	0.0486154	0.000658047
evm.model.Chr5.713_S375	ADRTKKERPKSAHVDLWSSRA	evm.model.Chr5.713	sp|Q8WWI1|LMO7_HUMAN	sAHVDLWSSR	0.967	evm.model.Chr5.713_S375	0.0561441	0.00044762
evm.model.Chr5.743_S1061	NVSNPTEEDDSDQEEITSVNR	evm.model.Chr5.743	sp|Q1L8U8|STB1A_DANRE	SSQNVSNPTEEDDsDQEEITSVNR	0.966	evm.model.Chr5.743_S1061	0.108713	0.00181964
evm.model.Chr5.750_T273	NKGGPIHRPPTPAAETKSYRP	evm.model.Chr5.750	sp|Q9ULJ8|NEB1_HUMAN	GGPIHRPPtPAAETK	0.968	evm.model.Chr5.750_T273	0.270302	0.0393519
evm.model.Chr5.765_S490	DEPTPDDPHDSDEEEKENDPQ	evm.model.Chr5.765	sp|P35564|CALX_MOUSE	KTDEPTPDDPHDsDEEEK;TDEPTPDDPHDsDEEEK	0.968	evm.model.Chr5.765_S490	0.0229244	0.000655342
evm.model.Chr5.840.1_S7	****MAEEEDSFPPETQKSPK	evm.model.Chr5.840.1	sp|P35658|NU214_HUMAN	AEEEDsFPPETQK	0.969	evm.model.Chr5.840.1_S7	0.0987428	8.09373e-07
evm.model.Chr5.847_S1938	SPTPEPPKVASPPRDPRPPRL	evm.model.Chr5.847	sp|Q9BYW2|SETD2_HUMAN	VAsPPRDPRPPR	1	evm.model.Chr5.847_S1938	0.282673	0.0144018
evm.model.Chr5.863_S290	LAQQKVDRDGSGMDPNMFGDD	evm.model.Chr5.863	sp|Q96I24|FUBP3_HUMAN	DGsGMDPNMFGDDVNK	1	evm.model.Chr5.863_S290	0.0402534	0.00165509
evm.model.Chr5.877_S1533	PRVESHPPPDSPPLPPSNDTS	evm.model.Chr5.877	sp|Q8IWZ3|ANKH1_HUMAN	VESHPPPDsPPLPPSNDTSPR;VESHPPPDsPPLPPSNDTsPR;VESHPPPDsPPLPPsNDTSPR	0.969	evm.model.Chr5.877_S1533	0.111694	0.0328915
evm.model.Chr5.877_S771	VAAGKTRTAESIVEEAQGKLN	evm.model.Chr5.877	sp|Q8IWZ3|ANKH1_HUMAN	TAEsIVEEAQGK	0.968	evm.model.Chr5.877_S771	0.045978	0.000375356
evm.model.Chr5.892_S361	VSRDKDAQIKSPERNHKTSPP	evm.model.Chr5.892	sp|D2CLZ9|ATOH8_DANRE	DKDAQIKsPER	1	evm.model.Chr5.892_S361	0.134572	1.66985e-05
evm.model.Chr5.918_S201	LLSENIGKTESPPVTPVDGAE	evm.model.Chr5.918	sp|O75592|MYCB2_HUMAN	TEsPPVTPVDGAEGVGPLK	0.964	evm.model.Chr5.918_S201	0.0386635	0.0184267
evm.model.Chr5.928_S12	STAGRRRAGRSPNVEDETLSQ	evm.model.Chr5.928	sp|Q9Y608|LRRF2_HUMAN	AGRsPNVEDETLSQIAK;sPNVEDETLSQIAK	0.971	evm.model.Chr5.928_S12	0.0948774	0.0417571
evm.model.Chr5.928_T76	GSFESLNSDATPDGLKEALKE	evm.model.Chr5.928	sp|Q9Y608|LRRF2_HUMAN	SGSFESLNSDAtPDGLK;SGSFEsLNSDAtPDGLK	0.95	evm.model.Chr5.928_T76	0.163665	0.0235075
evm.model.Chr5.939_S203	LPKSRVIDYISDDDIKVTREE	evm.model.Chr5.939	sp|Q6TFL4|KLH24_HUMAN	VIDYIsDDDIK	0.968	evm.model.Chr5.939_S203	0.0459999	0.00024774
evm.model.Chr5.959_S369	SSSRHSSPDRSTSDIVEEMLE	evm.model.Chr5.959	sp|Q29471|ANX13_CANLF	sTSDIVEEMLEK	0.941	evm.model.Chr5.959_S369	0.179578	0.00982737
evm.model.Chr6.100_S274	GSKTEEENSPSVGYSGE****	evm.model.Chr6.100	sp|Q86TL2|STIMA_HUMAN	TEEENSPsVGYSGE	0.967	evm.model.Chr6.100_S274	0.0699713	0.00126056
evm.model.Chr6.100_S278	EEENSPSVGYSGE********	evm.model.Chr6.100	sp|Q86TL2|STIMA_HUMAN	TEEENSPSVGYsGE	0.963	evm.model.Chr6.100_S278	0.090647	0.00335391
evm.model.Chr6.104_S384	SNNNSRKRKNSGLDFSTKLEI	evm.model.Chr6.104	sp|Q7ZVM9|RMI1_DANRE	KNsGLDFSTK	0.965	evm.model.Chr6.104_S384	0.0368739	0.000204458
evm.model.Chr6.136_T317	VLANKLGINVTPPKVANNSSF	evm.model.Chr6.136	sp|P80193|BODG_PSESK	LGINVtPPK	1	evm.model.Chr6.136_T317	0.0598852	7.82561e-06
evm.model.Chr6.164_S633	ATVKQFQNLDSPVFDRKATSV	evm.model.Chr6.164	sp|Q9Z1S8|GAB2_MOUSE	QFQNLDsPVFDR	1	evm.model.Chr6.164_S633	0.0969693	0.0494735
evm.model.Chr6.185_S47	RTFQGFSNSHSMHKSQTTGTG	evm.model.Chr6.185	sp|P51792|CLCN3_RAT	TFQGFSNSHsMHK	0.965	evm.model.Chr6.185_S47	0.313791	0.0198033
evm.model.Chr6.194_S297	SAKEEETRKRSKSDDMISPNK	evm.model.Chr6.194	sp|O75175|CNOT3_HUMAN	sKSDDMISPNKPVINTQR;sKsDDMISPNKPVINTQR	0.965	evm.model.Chr6.194_S297	0.00579025	0.014147
evm.model.Chr6.194_S299	KEEETRKRSKSDDMISPNKPV	evm.model.Chr6.194	sp|O75175|CNOT3_HUMAN	SKsDDMISPNKPVINTQR;SKsDDMIsPNKPVINTQR;sKsDDMISPNKPVINTQR	0.967	evm.model.Chr6.194_S299	0.393267	0.0180844
evm.model.Chr6.199_S298	DQLSESNNRESDQLKSISENE	evm.model.Chr6.199	sp|O13024|INCEA_XENLA	DSLANDQLSESNNREsDQLK	0.963	evm.model.Chr6.199_S298	0.0783789	0.00101511
evm.model.Chr6.200_S2	*********MSDEDDYMSDVF	evm.model.Chr6.200	sp|Q6DGZ0|GPT11_DANRE	sDEDDYMSDVFTK	0.966	evm.model.Chr6.200_S2	0.0485213	0.000446375
evm.model.Chr6.209_Y131	TAGGSFMMTPYVVTRYYRAPE	evm.model.Chr6.209	sp|Q8QHK8|MK08_XENLA	TAGGSFMMTPyVVTR;TAGGSFMMtPyVVTR	0.967	evm.model.Chr6.209_Y131	0.228726	0.032407
evm.model.Chr6.282_S984	RYGDITEDDASEFGYNK****	evm.model.Chr6.282	sp|Q5REU4|SND1_PONAB	YGDITEDDAsEFGYNK	0.967	evm.model.Chr6.282_S984	0.23871	0.0351553
evm.model.Chr6.292_S668	HPAIIHSRSRSHGNEIEEEEV	evm.model.Chr6.292	sp|Q9QXN0|SHRM3_MOUSE	sHGNEIEEEEVNTPSK	0.968	evm.model.Chr6.292_S668	0.0662285	1.16291e-05
evm.model.Chr6.309_S194	TSNKRRRTIDSSDGDIKPIAW	evm.model.Chr6.309	sp|Q9I9E1|FOXH1_DANRE	TIDsSDGDIKPIAWK	0.958	evm.model.Chr6.309_S194	0.0494491	0.0253394
evm.model.Chr6.337_evm.model.Chr6.338_S377	TTPIVPRSVRSGPTSVNGPPP	evm.model.Chr6.337_evm.model.Chr6.338	sp|P35803|GPM6B_MOUSE	sGPTSVNGPPPYVVSNR	0.967	evm.model.Chr6.337_evm.model.Chr6.338_S377	0.279948	0.038742
evm.model.Chr6.337_evm.model.Chr6.338_S5	******MSMHSLHDLDEAQSY	evm.model.Chr6.337_evm.model.Chr6.338	sp|P35803|GPM6B_MOUSE	SMHsLHDLDEAQSYK	0.967	evm.model.Chr6.337_evm.model.Chr6.338_S5	0.132823	0.0192458
evm.model.Chr6.337_evm.model.Chr6.338_T368	STAAPSQVSTTPIVPRSVRSG	evm.model.Chr6.337_evm.model.Chr6.338	sp|P35803|GPM6B_MOUSE	AHPAPSTAAPSQVSTtPIVPR	0.97	evm.model.Chr6.337_evm.model.Chr6.338_T368	0.0492896	0.00312949
evm.model.Chr6.431_S497	KTSSDEGLPRSPPQVIPISPA	evm.model.Chr6.431	sp|Q9PU85|PIM3_COTJA	sPPQVIPISPAYSSK	0.969	evm.model.Chr6.431_S497	0.0555078	0.00575924
evm.model.Chr6.455_S351	KTKSDSDQGKSDTEDNKEEQV	evm.model.Chr6.455	sp|B1H1X4|SRRTA_XENLA	SDSDQGKsDTEDNKEEQVEK;SDsDQGKsDTEDNKEEQVEK;sDTEDNKEEQVEK	0.964	evm.model.Chr6.455_S351	0.271366	0.0346992
evm.model.Chr6.473_S746	MTTINSTKFDSD*********	evm.model.Chr6.473	sp|P41777|NOLC1_RAT	GGSIDMTTINSTKFDsD	0.971	evm.model.Chr6.473_S746	0.498156	0.0162631
evm.model.Chr6.485_S619	VDRLASRNGDSPVYRRSSSSS	evm.model.Chr6.485	Uncharacterized protein	NGDsPVYR	0.972	evm.model.Chr6.485_S619	0.0936198	0.00131534
evm.model.Chr6.492_S1308	GSKKPEPERSSPVPAPDTVIK	evm.model.Chr6.492	sp|O94913|PCF11_HUMAN	SsPVPAPDTVIK	0.959	evm.model.Chr6.492_S1308	0.00291923	4.54488e-05
evm.model.Chr6.492_S288	QKVQVKPGRPSPSFPNKQEAA	evm.model.Chr6.492	sp|O94913|PCF11_HUMAN	VQVKPGRPsPSFPNK	0.961	evm.model.Chr6.492_S288	0.0590281	0.00273332
evm.model.Chr6.492_S410	PPPPKLARRSSSPAPIRQISP	evm.model.Chr6.492	sp|O94913|PCF11_HUMAN	RSsSPAPIR	0.957	evm.model.Chr6.492_S410	0.0862717	0.001288
evm.model.Chr6.492_S882	KKNEDVMRSPSLPLKKRRYVS	evm.model.Chr6.492	sp|O94913|PCF11_HUMAN	NEDVMRSPsLPLK;NEDVMRSPsLPLKK	0.963	evm.model.Chr6.492_S882	0.125389	0.0182939
evm.model.Chr6.509_S795	FVPPTETRRQSVDGESAADDT	evm.model.Chr6.509	sp|Q9C0D6|FHDC1_HUMAN	RQsVDGESAADDTRPR	0.97	evm.model.Chr6.509_S795	0.388173	0.00194315
evm.model.Chr6.515_S485	NRHNKLFRSRSESSLSEPSIS	evm.model.Chr6.515	sp|Q76I76|SSH2_HUMAN	SRsESSLSEPSISDDHPVATSPR;sESSLSEPSISDDHPVATSPR	0.962	evm.model.Chr6.515_S485	0.00662522	0.024379
evm.model.Chr6.540.1_S256	EEEKSSDLSSSQEGGEDFSDE	evm.model.Chr6.540.1	sp|Q1LZB6|CAPR1_BOVIN	SSDLSSsQEGGEDFSDESSVK;SSDLSssQEGGEDFSDESSVK	0.96	evm.model.Chr6.540.1_S256	0.00287861	0.00139888
evm.model.Chr6.543_S667	RENMVSYDQVSGGGTLKTLND	evm.model.Chr6.543	sp|P30530|UFO_HUMAN	ENMVSYDQVsGGGTLK	0.966	evm.model.Chr6.543_S667	0.0530211	0.033482
evm.model.Chr6.554_S172	TSGSSPERKFSSDPDYKKHGY	evm.model.Chr6.554	sp|Q80UV9|TAF1_MOUSE	KFssDPDYKK	0.97	evm.model.Chr6.554_S172	0.0382956	5.45773e-05
evm.model.Chr6.554_S173	SGSSPERKFSSDPDYKKHGYD	evm.model.Chr6.554	sp|Q80UV9|TAF1_MOUSE	FSsDPDYKK;KFssDPDYKK	0.97	evm.model.Chr6.554_S173	0.0275291	0.00256262
evm.model.Chr6.554_S287	DDPKPEPWHVSPSRIPTKEEC	evm.model.Chr6.554	sp|Q80UV9|TAF1_MOUSE	DGTTDDPKPEPWHVsPSR	0.914	evm.model.Chr6.554_S287	0.136461	0.0106975
evm.model.Chr6.557_S138	TNKVIIEDVPSPIKKETILKI	evm.model.Chr6.557	sp|B7Z0W9|OTOP_DROME	VIIEDVPsPIKK	1	evm.model.Chr6.557_S138	0.0732536	0.0084202
evm.model.Chr6.565_S653	DASPELYRTKSVSTEQDSITE	evm.model.Chr6.565	sp|Q01780|EXOSX_HUMAN	sVSTEQDSITEEVK	0.96	evm.model.Chr6.565_S653	0.0938632	5.20084e-09
evm.model.Chr6.581_S799	LTKKSFTKWDSDSEDEVTDAD	evm.model.Chr6.581	sp|Q6ZQ58|LARP1_MOUSE	WDsDSEDEVTDADIR;WDsDSEDEVTDADIRK;WDsDsEDEVTDADIR;WDsDsEDEVTDADIRK	0.972	evm.model.Chr6.581_S799	0.217772	0.044572
evm.model.Chr6.582_S571	IKSRSRFMDESIASLNANKHY	evm.model.Chr6.582	sp|Q5RDJ4|LIGO1_PONAB	FMDEsIASLNANK;FMDEsIAsLNANK	1	evm.model.Chr6.582_S571	0.345653	0.0438438
evm.model.Chr6.601_S618	NNSNNSDGGKSPDYPHRNTMQ	evm.model.Chr6.601	sp|Q9UI36|DACH1_HUMAN	sPDYPHR	0.97	evm.model.Chr6.601_S618	0.0444208	0.000302953
evm.model.Chr6.615_S266	RSSRIPNQLPSPLSRSKAEEL	evm.model.Chr6.615	sp|Q9NSY1|BMP2K_HUMAN	IPNQLPsPLSR	0.965	evm.model.Chr6.615_S266	0.492214	0.0342002
evm.model.Chr6.616_T795	TPETDEIDSNTEKLSDVSLSP	evm.model.Chr6.616	sp|P18395|CSDE1_RAT	QETPETDEIDSNtEK	0.958	evm.model.Chr6.616_T795	0.0585078	0.00151583
evm.model.Chr6.617_S377	RSPIISRHQQSPESGDPWSPQ	evm.model.Chr6.617	sp|A4IF90|RHG15_BOVIN	HQQsPESGDPWSPQNTPSVQR;HQQsPESGDPWsPQNTPSVQR	0.964	evm.model.Chr6.617_S377	0.0132292	0.0309973
evm.model.Chr6.617_S397	QNTPSVQRNNSNNSGYFSFAS	evm.model.Chr6.617	sp|A4IF90|RHG15_BOVIN	NNsNNSGYFSFASK	0.881	evm.model.Chr6.617_S397	0.0527528	0.00131716
evm.model.Chr6.680.2_S1188	DLQSKASKPASPQKLYPSRDP	evm.model.Chr6.680.2	sp|Q5EE04|TPR_XENLA	ASKPAsPQK	0.97	evm.model.Chr6.680.2_S1188	0.143702	0.000531257
evm.model.Chr6.680.2_S1871	VAPLPKRQRGSPDQSSESVPT	evm.model.Chr6.680.2	sp|Q5EE04|TPR_XENLA	GsPDQSSESVPTMDAEAAQSSVGETR;QRGsPDQSSESVPTMDAEAAQSSVGETR	0.965	evm.model.Chr6.680.2_S1871	0.00478681	0.0241473
evm.model.Chr6.732_S343	TGKESESELDSENTILSPSRK	evm.model.Chr6.732	sp|Q61687|ATRX_MOUSE	ESESELDsENTILSPSR	0.964	evm.model.Chr6.732_S343	0.0451989	0.000203273
evm.model.Chr6.732_S772	SSLGKDGPAGSDAQSDGDIVS	evm.model.Chr6.732	sp|Q61687|ATRX_MOUSE	DGPAGsDAQSDGDIVSDAK;DGPAGsDAQsDGDIVSDAK	0.972	evm.model.Chr6.732_S772	0.497061	0.00550276
evm.model.Chr6.748_S1122	SKSQPVNHFQSLPRRASSSPY	evm.model.Chr6.748	sp|O35464|SEM6A_MOUSE	SQPVNHFQsLPR	0.968	evm.model.Chr6.748_S1122	0.0861923	5.19041e-05
evm.model.Chr6.760_T4	*******MDLTNSEERLKEQD	evm.model.Chr6.760	sp|Q60738|ZNT1_MOUSE	MDLtNsEER	1	evm.model.Chr6.760_T4	0.037673	0.037392
evm.model.Chr6.772.1_S544	SSTPQRRDSFSDYPKHYGGVS	evm.model.Chr6.772.1	sp|E3WDQ9|PUM2_XENLA	RDSFsDYPK	0.772	evm.model.Chr6.772.1_S544	0.00210334	5.80939e-06
evm.model.Chr6.864.1_S360	DILLKRFLGDSPYTRSVAPSD	evm.model.Chr6.864.1	sp|Q91437|PYR1_SQUAC	FLGDsPYTR	0.963	evm.model.Chr6.864.1_S360	0.0703478	0.00120335
evm.model.Chr7.1030_S257	RTKQPLQIQVSPIKVTQQKNA	evm.model.Chr7.1030	sp|Q13426|XRCC4_HUMAN	QPLQIQVsPIK;TKQPLQIQVsPIK	1	evm.model.Chr7.1030_S257	0.390583	0.0418235
evm.model.Chr7.1046_S480	HPTSHRDNIYSSDSDTEVGRR	evm.model.Chr7.1046	sp|Q5R4D6|LEO1_PONAB	DNIYsSDSDTEVGR;DNIYsSDsDTEVGR;DNIYssDSDTEVGR;DNIYssDsDTEVGR	0.958	evm.model.Chr7.1046_S480	0.0289284	0.0337052
evm.model.Chr7.1071_S167	PPIDIADPGNSPSKQPPTLSA	evm.model.Chr7.1071	sp|Q13490|BIRC2_HUMAN	NTRPPIDIADPGNsPSK	0.88	evm.model.Chr7.1071_S167	0.0376134	0.00145714
evm.model.Chr7.1118_T447	SPITGGSTPPTPSYEEKGERN	evm.model.Chr7.1118	sp|Q6PBQ2|CHMP7_DANRE	GSPITGGSTPPtPSYEEK;GSPITGGStPPtPSYEEK	0.939	evm.model.Chr7.1118_T447	0.0423354	9.70239e-07
evm.model.Chr7.1122_T601	KLTRMDDTPNTPEDAKRPTLS	evm.model.Chr7.1122	sp|Q13042|CDC16_HUMAN	MDDTPNtPEDAK	0.967	evm.model.Chr7.1122_T601	0.146067	0.00721981
evm.model.Chr7.1131_evm.model.Chr7.1132_S381	RTTSTEDSVSSPPDNQSPIET	evm.model.Chr7.1131_evm.model.Chr7.1132	sp|Q9P0J7|KCMF1_HUMAN	TTSTEDSVSsPPDNQSPIETNK	0.957	evm.model.Chr7.1131_evm.model.Chr7.1132_S381	0.202616	0.0123775
evm.model.Chr7.1131_evm.model.Chr7.1132_S387	DSVSSPPDNQSPIETNKSTSN	evm.model.Chr7.1131_evm.model.Chr7.1132	sp|Q9P0J7|KCMF1_HUMAN	TTSTEDSVSSPPDNQsPIETNK	0.965	evm.model.Chr7.1131_evm.model.Chr7.1132_S387	0.0517946	0.00121603
evm.model.Chr7.124_S167	TGIRSKLRRRSEDEDSGVGIS	evm.model.Chr7.124	sp|Q9D620|RFIP1_MOUSE	RRsEDEDSGVGISDSDR	0.964	evm.model.Chr7.124_S167	0.0275644	0.00110481
evm.model.Chr7.129_S282	WRNDYPEEEDSMDEDEKRLLF	evm.model.Chr7.129	sp|Q28GL6|S7A6O_XENTR	NDYPEEEDsMDEDEKR	0.958	evm.model.Chr7.129_S282	0.0194615	0.0082468
evm.model.Chr7.179.4_S240	QSNDLKVDESSLTGESDHVKK	evm.model.Chr7.179.4	sp|Q16720|AT2B3_HUMAN	VDESsLTGESDHVK	0.96	evm.model.Chr7.179.4_S240	0.0756952	0.000244648
evm.model.Chr7.180_S28	VSVKIHRPRLSTADHGDGYIT	evm.model.Chr7.180	sp|Q9Y2V2|CHSP1_HUMAN	LsTADHGDGYItPTIsPTSEHK	0.947	evm.model.Chr7.180_S28	0.101476	0.00539498
evm.model.Chr7.180_S42	HGDGYITPTISPTSEHKFLVP	evm.model.Chr7.180	sp|Q9Y2V2|CHSP1_HUMAN	LSTADHGDGYITPTIsPTSEHK;LSTADHGDGYItPTIsPTSEHK;LStADHGDGYITPTIsPTSEHK;LsTADHGDGYItPTIsPTSEHK	0.968	evm.model.Chr7.180_S42	0.143028	0.0114988
evm.model.Chr7.180_T38	STADHGDGYITPTISPTSEHK	evm.model.Chr7.180	sp|Q9Y2V2|CHSP1_HUMAN	LSTADHGDGYItPTISPTSEHK;LSTADHGDGYItPTIsPTSEHK;LsTADHGDGYItPTIsPTSEHK	0.968	evm.model.Chr7.180_T38	0.200173	0.00943925
evm.model.Chr7.192_S643	SHKTPTHAPNSPKPGSSGSGS	evm.model.Chr7.192	sp|O76094|SRP72_HUMAN	TPTHAPNsPK;TPTHAPNsPKPGSSGSGSHGNTPLNSPK;TPTHAPNsPKPGSSGSGSHGNTPLNSPKPTQVK;TPTHAPNsPKPGSSGSGsHGNTPLNSPK;TPTHAPNsPKPGSSGsGSHGNTPLNSPKPTQVK;TPTHAPNsPKPGsSGSGSHGNTPLNSPK	0.965	evm.model.Chr7.192_S643	0.401356	0.00197106
evm.model.Chr7.192_S649	HAPNSPKPGSSGSGSHGNTPL	evm.model.Chr7.192	sp|O76094|SRP72_HUMAN	TPTHAPNSPKPGssGSGSHGNTPLNSPK	0.846	evm.model.Chr7.192_S649	0.0532651	0.00856582
evm.model.Chr7.192_S661	SGSHGNTPLNSPKPTQVKGAK	evm.model.Chr7.192	sp|O76094|SRP72_HUMAN	PGSSGSGSHGNTPLNsPKPTQVK;PGSSGSGSHGNtPLNsPKPTQVK	0.966	evm.model.Chr7.192_S661	0.101748	0.00391528
evm.model.Chr7.197_S28	FVQTADGIKLSPALIQKLADG	evm.model.Chr7.197	sp|Q9CRB9|MIC19_MOUSE	LsPALIQK	1	evm.model.Chr7.197_S28	0.0866717	0.000720092
evm.model.Chr7.232_S95	WCLLSKKRNESFSENFDRLAS	evm.model.Chr7.232	Uncharacterized protein	NEsFSENFDR	0.957	evm.model.Chr7.232_S95	0.123327	0.000402715
evm.model.Chr7.258.1_S922	RKKSPRGHSRSMNRPHPQSSP	evm.model.Chr7.258.1	sp|Q8BSI6|R3HC1_MOUSE	sMNRPHPQSSPAK	0.964	evm.model.Chr7.258.1_S922	0.100114	0.00128652
evm.model.Chr7.260_S563	RPKRRPGRRSSPSALSIAIKN	evm.model.Chr7.260	sp|E1BLP6|ARI5B_BOVIN	RSsPSALSIAIK	0.935	evm.model.Chr7.260_S563	0.0258148	0.000291456
evm.model.Chr7.260_S818	MTNPGTPVHISPQRRAFNGDA	evm.model.Chr7.260	sp|E1BLP6|ARI5B_BOVIN	ADGENDENMTNPGTPVHIsPQR	0.968	evm.model.Chr7.260_S818	0.0152871	0.00350521
evm.model.Chr7.261_S152	EYVRNDYRRKSPENGYSHSRR	evm.model.Chr7.261	sp|Q8WXF0|SRS12_HUMAN	KsPENGYSHSR;RKsPENGYSHSR;sPENGYSHSR	0.973	evm.model.Chr7.261_S152	0.358128	0.0017786
evm.model.Chr7.261_S210	RTSPEREIERSPIKPHHRSPH	evm.model.Chr7.261	sp|Q8WXF0|SRS12_HUMAN	EIERsPIK;EIERsPIKPHHR;sPIKPHHR	1	evm.model.Chr7.261_S210	0.0382996	0.00933232
evm.model.Chr7.264_S1113	DKAIEALLDRSREGMDENEPE	evm.model.Chr7.264	sp|Q12873|CHD3_HUMAN	AIEALLDRsR;sREGMDENEPENAR	1	evm.model.Chr7.264_S1113	0.263425	0.00803533
evm.model.Chr7.264_T1438	EKTQENVSKPTPESNEPTLVK	evm.model.Chr7.264	sp|Q12873|CHD3_HUMAN	TQENVSKPtPESNEPTLVK	0.959	evm.model.Chr7.264_T1438	0.224442	0.0158462
evm.model.Chr7.285_S574	DLRKQEKKRESPLFVRRKRLS	evm.model.Chr7.285	sp|Q9Z206|ARHG8_MOUSE	REsPLFVR	1	evm.model.Chr7.285_S574	0.077882	0.000634991
evm.model.Chr7.298_S651	CSKRSKVATISPPEVHRNPIK	evm.model.Chr7.298	sp|Q4KMD7|STPAP_DANRE	VATIsPPEVHR	0.955	evm.model.Chr7.298_S651	0.10361	0.000581455
evm.model.Chr7.301.1_S553	SRPDFQFEKVSVDGTPYLVSG	evm.model.Chr7.301.1	sp|Q5RB40|HMHA1_PONAB	VsVDGTPYLVSGR	0.969	evm.model.Chr7.301.1_S553	0.056695	0.000325144
evm.model.Chr7.301.1_S596	LSDTESSSSRSLDDISPSASP	evm.model.Chr7.301.1	sp|Q5RB40|HMHA1_PONAB	sLDDISPSASPGDLTR;sLDDIsPSASPGDLTR	0.968	evm.model.Chr7.301.1_S596	0.265084	0.0429873
evm.model.Chr7.301.1_S601	SSSSRSLDDISPSASPGDLTR	evm.model.Chr7.301.1	sp|Q5RB40|HMHA1_PONAB	SLDDIsPSASPGDLTR;SLDDIsPSAsPGDLTR;sLDDIsPSASPGDLTR	0.971	evm.model.Chr7.301.1_S601	0.325276	0.0370065
evm.model.Chr7.301.1_S605	RSLDDISPSASPGDLTRAPRR	evm.model.Chr7.301.1	sp|Q5RB40|HMHA1_PONAB	SLDDIsPSAsPGDLTR	0.966	evm.model.Chr7.301.1_S605	0.0427535	0.0404257
evm.model.Chr7.345_S150	SHEPAKKDKNSDNEEEEAKQD	evm.model.Chr7.345	sp|Q31125|S39A7_MOUSE	DKNsDNEEEEAKQDEPK	1	evm.model.Chr7.345_S150	0.47945	0.0322543
evm.model.Chr7.348_S170	IDDKGTIRHASVNDLPVGRSV	evm.model.Chr7.348	sp|Q9Z0V6|PRDX3_RAT	HAsVNDLPVGR	1	evm.model.Chr7.348_S170	0.0660764	6.93355e-08
evm.model.Chr7.366_S244	DLGKYDLDFKSPAGDTSNSDR	evm.model.Chr7.366	sp|P04764|ENOA_RAT	YDLDFKsPAGDTSNSDR	0.966	evm.model.Chr7.366_S244	0.0257782	0.00119743
evm.model.Chr7.387_S1431	TPQRSGVTNQSFTALTPSPKP	evm.model.Chr7.387	sp|E2RP94|DNMBP_CANLF	SGVTNQsFTALTPSPK	0.962	evm.model.Chr7.387_S1431	0.107441	0.0406222
evm.model.Chr7.387_T823	KEPESTKRPPTPPPVEQVADM	evm.model.Chr7.387	sp|E2RP94|DNMBP_CANLF	RPPtPPPVEQVADMK	1	evm.model.Chr7.387_T823	0.181163	0.0304841
evm.model.Chr7.388_S318	ENKVCDVKGFSPPTTSFSEPR	evm.model.Chr7.388	sp|Q0P4W6|HMX3_XENTR	GFsPPTTSFSEPR	0.968	evm.model.Chr7.388_S318	0.0592428	0.019426
evm.model.Chr7.395_S7	****MENRRGSNTPLEDGVAE	evm.model.Chr7.395	sp|A2A3K4|PTPC1_HUMAN	RGsNTPLEDGVAEAK	0.958	evm.model.Chr7.395_S7	0.263923	0.0363189
evm.model.Chr7.400.3_S362	LAEINKDGAESEPDDRRAFRG	evm.model.Chr7.400.3	sp|Q6V0L0|CP26C_HUMAN	AVLAEINKDGAEsEPDDR	1	evm.model.Chr7.400.3_S362	0.0192887	0.000964365
evm.model.Chr7.420_S551	NWAKQSTSADSDEPTPSASSS	evm.model.Chr7.420	sp|Q3UZ18|ICE2_MOUSE	QSTSADsDEPTPSASSSHMR	0.949	evm.model.Chr7.420_S551	0.0686605	0.00228457
evm.model.Chr7.425_S327	RTSSVESQEYSPLLHRSQVSP	evm.model.Chr7.425	sp|Q9H425|CA198_HUMAN	TSSVESQEYsPLLHR	0.968	evm.model.Chr7.425_S327	0.0315886	0.0114875
evm.model.Chr7.474_S743	TGKRSIDRKPSPIDLSKPTRS	evm.model.Chr7.474	sp|P41969|ELK1_MOUSE	KPsPIDLSK	0.967	evm.model.Chr7.474_S743	0.0507676	0.0019015
evm.model.Chr7.492_S946	VEEDGFQPDFSPRRKLVRPSP	evm.model.Chr7.492	sp|Q66KE8|CCD78_XENLA	VEEDGFQPDFsPR	1	evm.model.Chr7.492_S946	0.0364072	0.0029803
evm.model.Chr7.495_S1228	PKKPDIPSPDSPDEEVEEKLK	evm.model.Chr7.495	sp|Q9ULU4|PKCB1_HUMAN	KPDIPSPDsPDEEVEEK;KPDIPsPDsPDEEVEEK	1	evm.model.Chr7.495_S1228	0.300873	0.0088461
evm.model.Chr7.495_S1560	KSEDIKESPDSPEIF******	evm.model.Chr7.495	sp|Q9ULU4|PKCB1_HUMAN	ESPDsPEIF;SEDIKESPDsPEIF	0.972	evm.model.Chr7.495_S1560	0.400569	0.0318907
evm.model.Chr7.500_S153	RLQNEDINQLSDATKEISVTS	evm.model.Chr7.500	sp|Q9BVG4|PBDC1_HUMAN	LQNEDINQLsDATK	0.95	evm.model.Chr7.500_S153	0.123441	0.000736593
evm.model.Chr7.53.1_S790	HAQRQRAIKRSYDDAPSNGGY	evm.model.Chr7.53.1	sp|Q15424|SAFB1_HUMAN	sYDDAPSNGGYHGNK	0.961	evm.model.Chr7.53.1_S790	0.151363	0.000526611
evm.model.Chr7.540_S531	HGLLSTRGLKSTSSLSSETRY	evm.model.Chr7.540	sp|O94887|FARP2_HUMAN	GLKsTSSLSSETR;GLKsTSsLSSETR	0.954	evm.model.Chr7.540_S531	0.042816	0.0152872
evm.model.Chr7.577_S13	QIPRTQYHPQSPYYSRARPSG	evm.model.Chr7.577	sp|Q61466|SMRD1_MOUSE	TQYHPQsPYYSR	0.963	evm.model.Chr7.577_S13	0.0386975	0.00345269
evm.model.Chr7.588_S1055	HNARKAVSSDSIRENKRYRQA	evm.model.Chr7.588	sp|O62852|TRPC5_RABIT	AVSSDsIR;AVSSDsIRENK;AVsSDsIRENK;KAVSSDsIR	0.964	evm.model.Chr7.588_S1055	0.248465	0.0401975
evm.model.Chr7.601.1_S1494	EGFQPSTSAVSPLKSRTGSYK	evm.model.Chr7.601.1	sp|Q61315|APC_MOUSE	DHNEGFQPSTSAVsPLK	0.963	evm.model.Chr7.601.1_S1494	0.0572024	0.000433922
evm.model.Chr7.674.2_S78	RSPTPDLFDTSDPEHSKTIDL	evm.model.Chr7.674.2	sp|Q8TDG4|HELQ_HUMAN	SPTPDLFDTsDPEHSK	0.862	evm.model.Chr7.674.2_S78	0.0276292	0.000962608
evm.model.Chr7.687_S390	EVGSDPEEDLSPPKKFRKNRP	evm.model.Chr7.687	sp|Q91YU8|SSF1_MOUSE	DEVGSDPEEDLsPPK;DEVGSDPEEDLsPPKK;DEVGsDPEEDLsPPK;DEVGsDPEEDLsPPKK	1	evm.model.Chr7.687_S390	0.400255	0.0112778
evm.model.Chr7.699.2_S120	GKNDISPIRWSPVDYGSKDKW	evm.model.Chr7.699.2	Uncharacterized protein	WsPVDYGSK	0.968	evm.model.Chr7.699.2_S120	0.116111	0.00700768
evm.model.Chr7.702_S367	GFETKCMQAKSPEQVPNLLYD	evm.model.Chr7.702	Uncharacterized protein	sPEQVPNLLYDNK	0.953	evm.model.Chr7.702_S367	0.0714298	0.0288559
evm.model.Chr7.728_S1051	ASAIVKPAAVSPTVRPITPTP	evm.model.Chr7.728	sp|Q9ERU9|RBP2_MOUSE	PAAVsPTVRPITPTPTAK	0.965	evm.model.Chr7.728_S1051	0.221554	0.0216807
evm.model.Chr7.728_S1136	ALEQADAENASKNDTGPHFEP	evm.model.Chr7.728	sp|Q9ERU9|RBP2_MOUSE	ENQELDALEQADAENAsK	1	evm.model.Chr7.728_S1136	0.108109	0.0011154
evm.model.Chr7.728_S807	KMNETSHSILSGVSEKDKNVL	evm.model.Chr7.728	sp|Q9ERU9|RBP2_MOUSE	MNETSHSILsGVSEK;MNETSHSILsGVsEK;MNETSHsILsGVSEK	0.967	evm.model.Chr7.728_S807	0.0188774	0.0158672
evm.model.Chr7.728_S810	ETSHSILSGVSEKDKNVLVDT	evm.model.Chr7.728	sp|Q9ERU9|RBP2_MOUSE	MNETSHSILSGVsEK;MNETSHSILsGVsEK	0.968	evm.model.Chr7.728_S810	0.0243288	0.000526308
evm.model.Chr7.733_S307	PAPPLPAVTPSPVRTTSPRSK	evm.model.Chr7.733	sp|Q99MU5|SPAT6_RAT	PAPPLPAVTPsPVR	0.964	evm.model.Chr7.733_S307	0.0398464	0.000178491
evm.model.Chr7.733_S391	PRPLTPKRDLSFSDADLDKNG	evm.model.Chr7.733	sp|Q99MU5|SPAT6_RAT	DLsFSDADLDK;RDLsFSDADLDK	0.967	evm.model.Chr7.733_S391	0.0684073	0.0267174
evm.model.Chr7.765_S519	DQAKYLGLNKSGPFKPNYYRY	evm.model.Chr7.765	sp|Q96HN2|SAHH3_HUMAN	sGPFKPNYYR	0.969	evm.model.Chr7.765_S519	0.0457751	8.70518e-06
evm.model.Chr7.767_S303	PSTRRRAREPSPTTYGASFSD	evm.model.Chr7.767	sp|Q60990|RBY1B_MOUSE	AREPsPTTYGASFSDVK;EPsPTTYGASFSDVK	0.969	evm.model.Chr7.767_S303	0.496825	0.0437382
evm.model.Chr7.779_S445	QDKDPVEGYESV*********	evm.model.Chr7.779	sp|Q8CE50|SNX30_MOUSE	DPVEGYEsV	0.97	evm.model.Chr7.779_S445	0.0954057	0.00395191
evm.model.Chr7.806_S489	TLEKPPEPKKSPISVTYATRG	evm.model.Chr7.806	sp|Q8VIJ5|OGA_RAT	KsPISVTYATR	0.971	evm.model.Chr7.806_S489	0.00799351	0.000178422
evm.model.Chr7.816_T94	VEEEKEDKIETPGVAEVEEEA	evm.model.Chr7.816	Uncharacterized protein	EDKIEtPGVAEVEEEAK;IEtPGVAEVEEEAK	1	evm.model.Chr7.816_T94	0.0610902	0.00831726
evm.model.Chr7.828_T280	MDSTALQLSKTPPSDEQSVEM	evm.model.Chr7.828	sp|Q86YS7|C2CD5_HUMAN	tPPSDEQSVEMK	0.966	evm.model.Chr7.828_T280	0.0138295	0.000639768
evm.model.Chr7.893_S199	KEEDNPDDVESVRKSVVSTRE	evm.model.Chr7.893	sp|Q96FZ5|CKLF7_HUMAN	VDDEKEEDNPDDVEsVR;VDDEKEEDNPDDVEsVRK	1	evm.model.Chr7.893_S199	0.0164038	0.000457914
evm.model.Chr7.909_S62	SSIRGASPSPSTTSEDVDART	evm.model.Chr7.909	sp|Q6GLR7|CAPS1_XENLA	GASPSPsTTSEDVDAR;GAsPSPsTTSEDVDAR	0.956	evm.model.Chr7.909_S62	0.0402997	0.0125022
evm.model.Chr7.932_S1098	EFRSQVDAALSQDSTYQGERA	evm.model.Chr7.932	sp|Q9EPU0|RENT1_MOUSE	SQVDAALsQDSTYQGER;SQVDAALsQDsTYQGER	0.968	evm.model.Chr7.932_S1098	0.380223	0.0217239
evm.model.Chr7.941_S444	PIIRINSEPKSPDSSGSKSEY	evm.model.Chr7.941	sp|Q55E58|PATS1_DICDI	INSEPKsPDSSGSK	0.963	evm.model.Chr7.941_S444	0.0943813	0.000211607
evm.model.Chr7.942_S74	VIESSFADEDSNEDRCPDDDG	evm.model.Chr7.942	sp|Q5BQN8|CENPJ_PANTR	SQVIESSFADEDsNEDR	0.969	evm.model.Chr7.942_S74	0.0329429	0.00199068
evm.model.Chr7.946_S280	SSQKTSNDIHSMEAPSNDTPP	evm.model.Chr7.946	sp|O14494|PLPP1_HUMAN	TSNDIHsMEAPSNDTPPSNR;TSNDIHsMEAPSNDtPPSNR;TSNDIHsMEAPsNDTPPsNR	0.967	evm.model.Chr7.946_S280	0.277736	0.0237495
evm.model.Chr7.946_T288	IHSMEAPSNDTPPSNRVNSEH	evm.model.Chr7.946	sp|O14494|PLPP1_HUMAN	TSNDIHSMEAPSNDtPPSNR;TSNDIHsMEAPSNDtPPSNR	0.964	evm.model.Chr7.946_T288	0.0114802	0.00304356
evm.model.Chr7.954_S344	RLHTTPVEVSSPTETSMEGRV	evm.model.Chr7.954	sp|Q6P6Z0|DDB1_XENLA	LHTTPVEVSsPTETSMEGR	0.971	evm.model.Chr7.954_S344	0.443273	0.0347814
evm.model.Chr7.961_S336	TGDLGSEASRSPAKPQDVFVH	evm.model.Chr7.961	sp|Q8R3B7|BRD8_MOUSE	AETGDLGSEASRsPAK	0.962	evm.model.Chr7.961_S336	0.0538299	0.00446708
evm.model.Chr7.973_S338	DAPENIQALPSPKRKLVQDNE	evm.model.Chr7.973	sp|A1L1M4|P4R2B_DANRE	TLDSDSTTDAPENIQALPsPK	0.969	evm.model.Chr7.973_S338	0.0106559	0.0169627
evm.model.Chr7.996_S79	KNLAKIGKTQSLFGDASSRDD	evm.model.Chr7.996	Uncharacterized protein	TQsLFGDASSR	0.973	evm.model.Chr7.996_S79	0.00395085	0.000200513
evm.model.Chr8.1021_S841	EVTQSGAAKLSPILEATSEYD	evm.model.Chr8.1021	sp|O60566|BUB1B_HUMAN	LsPILEATSEYDK	0.972	evm.model.Chr8.1021_S841	0.207629	0.0440714
evm.model.Chr8.1028_T473	GPSYQHSEDTTPILS******	evm.model.Chr8.1028	sp|A5D7V7|S46A3_BOVIN	LGPSYQHSEDTtPILS	0.969	evm.model.Chr8.1028_T473	0.384786	0.0047036
evm.model.Chr8.1032_Y620	PTGSVRLPRPYSAPSSPFGSR	evm.model.Chr8.1032	sp|A7MB78|GYS1_BOVIN	LPRPySAPSSPFGSR;PySAPSsPFGsR	0.866	evm.model.Chr8.1032_Y620	0.0771602	0.044508
evm.model.Chr8.1060_S947	KLNGQLQRQTSWPVSGELDER	evm.model.Chr8.1060	sp|Q62136|PTN21_MOUSE	QTsWPVSGELDER	0.966	evm.model.Chr8.1060_S947	0.324782	0.0214509
evm.model.Chr8.1063_S381	SGKVAQDARDSSDFPERWVEK	evm.model.Chr8.1063	sp|Q8AV28|PCM1_CHICK	VAQDARDsSDFPER	0.937	evm.model.Chr8.1063_S381	0.041064	0.000364368
evm.model.Chr8.108_S431	DSWSDLLKNDSLPNIDADITK	evm.model.Chr8.108	sp|P16236|REL_CHICK	NDsLPNIDADITK	0.97	evm.model.Chr8.108_S431	0.0801669	0.0240805
evm.model.Chr8.118_T359	TTPEPSGPPGTPYYVKGEVLA	evm.model.Chr8.118	sp|Q9TXQ1|TNKS1_CAEEL	STDSTTPEPSGPPGtPYYVK	0.958	evm.model.Chr8.118_T359	0.0521768	2.03802e-06
evm.model.Chr8.119_S885	VADDVTAANTSSSSSSSKAK*	evm.model.Chr8.119	sp|Q9TXQ1|TNKS1_CAEEL	FDVADDVTAANTsSSSSSSK;FDVADDVTAANTsSSsSSSK	0.965	evm.model.Chr8.119_S885	0.18733	9.02626e-05
evm.model.Chr8.119_S888	DVTAANTSSSSSSSKAK****	evm.model.Chr8.119	sp|Q9TXQ1|TNKS1_CAEEL	FDVADDVTAANTSSSsSSSK;FDVADDVTAANTsSSsSSSK	0.95	evm.model.Chr8.119_S888	0.394332	0.00710071
evm.model.Chr8.164_S345	ETATRDTPNASPQSKDEDYTN	evm.model.Chr8.164	sp|P55199|ELL_HUMAN	DTPNAsPQSK;DTPNAsPQSKDEDYTNPLK	0.965	evm.model.Chr8.164_S345	0.215227	0.03498
evm.model.Chr8.218_S60	KDSYVGDEAQSKRGILTLKYP	evm.model.Chr8.218	sp|P12716|ACTC_PISOC	DSYVGDEAQsKR	0.969	evm.model.Chr8.218_S60	0.109453	0.0116579
evm.model.Chr8.238_S18	PKPWEINRIQSPSNNLHSSSV	evm.model.Chr8.238	sp|Q92968|PEX13_HUMAN	IQsPSNNLHSSSVPR	0.967	evm.model.Chr8.238_S18	0.0714594	0.0219755
evm.model.Chr8.243_S593	KANAALEMAASPSSNDLANSS	evm.model.Chr8.243	sp|Q6PCL9|PAPOG_MOUSE	ANAALEMAAsPSSNDLANSSIR	0.967	evm.model.Chr8.243_S593	0.01795	0.03455
evm.model.Chr8.243_S714	SLKSSEKRAPSPLASAIPTVN	evm.model.Chr8.243	sp|Q6PCL9|PAPOG_MOUSE	APsPLASAIPTVNNTR;RAPsPLASAIPTVNNTR	0.971	evm.model.Chr8.243_S714	0.107155	0.0478715
evm.model.Chr8.272_S1538	LNSPNRMRADSDIELLKEKFA	evm.model.Chr8.272	sp|Q99698|LYST_HUMAN	ADsDIELLK;MRADsDIELLK	1	evm.model.Chr8.272_S1538	0.1078	0.0161089
evm.model.Chr8.272_S2538	ESGHPTVRMDSWENLPRPNET	evm.model.Chr8.272	sp|Q99698|LYST_HUMAN	MDsWENLPR	1	evm.model.Chr8.272_S2538	0.225014	0.0220497
evm.model.Chr8.273_T1078	TKAIVTADDVTNDDLSTDER*	evm.model.Chr8.273	sp|Q91048|PTK7_CHICK	AIVTADDVtNDDLSTDER;AIVTADDVtNDDLsTDER	0.968	evm.model.Chr8.273_T1078	0.12102	0.00896167
evm.model.Chr8.302_S640	NPHIDSPKSGSPGYISVIGAS	evm.model.Chr8.302	sp|Q5XGK0|SPNS1_XENLA	SGsPGYISVIGASTHHQGSNPPK;sGsPGYISVIGASTHHQGSNPPK	0.967	evm.model.Chr8.302_S640	0.00562842	0.0282739
evm.model.Chr8.304_S542	DSGHDTTAMFSDDDEEHAKNP	evm.model.Chr8.304	sp|Q5RE70|INT3_PONAB	SEQIDSGHDTTAMFsDDDEEHAK	0.965	evm.model.Chr8.304_S542	0.013975	0.0150681
evm.model.Chr8.315_T1518	RAEPVQSAPTTNSPSTPDDKL	evm.model.Chr8.315	sp|A1L0Z0|MED1_XENTR	AEPVQSAPTtNsPSTPDDK	0.924	evm.model.Chr8.315_T1518	0.118189	0.00248896
evm.model.Chr8.329_S158	KRRSENWANNSEEKKTVKKKI	evm.model.Chr8.329	sp|Q8K4R9|DLGP5_MOUSE	SENWANNsEEK;SENWANNsEEKK	0.972	evm.model.Chr8.329_S158	0.171509	0.0195486
evm.model.Chr8.338_S357	KTRYSVVIQQSPKNSTKPLQV	evm.model.Chr8.338	sp|O60244|MED14_HUMAN	YSVVIQQsPK	0.967	evm.model.Chr8.338_S357	0.0720001	0.000845905
evm.model.Chr8.376_S32	SKVNGGEGFGSDSSFDEEPQV	evm.model.Chr8.376	sp|Q8CFE3|RCOR1_MOUSE	VNGGEGFGsDSSFDEEPQVR;VNGGEGFGsDSsFDEEPQVR;VNGGEGFGsDsSFDEEPQVR	0.963	evm.model.Chr8.376_S32	0.0319175	0.000564746
evm.model.Chr8.376_S34	VNGGEGFGSDSSFDEEPQVRM	evm.model.Chr8.376	sp|Q8CFE3|RCOR1_MOUSE	VNGGEGFGsDsSFDEEPQVR	0.873	evm.model.Chr8.376_S34	0.00805572	0.00531957
evm.model.Chr8.376_S35	NGGEGFGSDSSFDEEPQVRMR	evm.model.Chr8.376	sp|Q8CFE3|RCOR1_MOUSE	VNGGEGFGSDSsFDEEPQVR;VNGGEGFGsDSsFDEEPQVR	0.934	evm.model.Chr8.376_S35	0.00450505	0.012805
evm.model.Chr8.458_S11	MPRRENDDLMSPSEPTEGRLR	evm.model.Chr8.458	sp|Q12830|BPTF_HUMAN	ENDDLMsPSEPTEGR	0.967	evm.model.Chr8.458_S11	0.0527809	4.29878e-06
evm.model.Chr8.458_S55	SSRASTPHSNSPNPNAPRRGR	evm.model.Chr8.458	sp|Q12830|BPTF_HUMAN	ASTPHSNsPNPNAPR	0.965	evm.model.Chr8.458_S55	0.087003	0.017003
evm.model.Chr8.552_S779	DDSSLHGQNISDDDTRSPSQV	evm.model.Chr8.552	sp|Q9Z160|COG1_MOUSE	DDSSLHGQNIsDDDTR	0.964	evm.model.Chr8.552_S779	0.382743	0.0360709
evm.model.Chr8.554.1_S559	TEEELPSRTKSNEELSDEIFE	evm.model.Chr8.554.1	sp|O88532|ZFR_MOUSE	TKsNEELSDEIFER;TKsNEELsDEIFER;sNEELSDEIFER	0.967	evm.model.Chr8.554.1_S559	0.0236539	0.0185397
evm.model.Chr8.554.1_S564	PSRTKSNEELSDEIFERKEEE	evm.model.Chr8.554.1	sp|O88532|ZFR_MOUSE	SNEELsDEIFER;TKsNEELsDEIFER	0.973	evm.model.Chr8.554.1_S564	0.325002	0.0364749
evm.model.Chr8.592_T1092	PAQQRTQEEDTDSETY*****	evm.model.Chr8.592	sp|Q505D1|ANR28_MOUSE	TQEEDtDSETY	0.925	evm.model.Chr8.592_T1092	0.0606205	0.00256114
evm.model.Chr8.609_T502	EDLVKEESNETAEDMEVDTPQ	evm.model.Chr8.609	sp|O00567|NOP56_HUMAN	EESNEtAEDMEVDTPQK;EEsNEtAEDMEVDTPQK;EPVEEDLVKEESNEtAEDMEVDTPQK	0.967	evm.model.Chr8.609_T502	0.0324275	0.00921321
evm.model.Chr8.609_T510	NETAEDMEVDTPQKKKKKKKK	evm.model.Chr8.609	sp|O00567|NOP56_HUMAN	EESNETAEDMEVDtPQK;EESNETAEDMEVDtPQKK	0.969	evm.model.Chr8.609_T510	0.027798	0.00491628
evm.model.Chr8.617_S249	KTEDSYMETSSPVTSNNPPEV	evm.model.Chr8.617	sp|A4IHD9|MED25_XENTR	TEDSYMETSsPVTSNNPPEVSK	0.96	evm.model.Chr8.617_S249	0.267794	0.0182956
evm.model.Chr8.631_S1357	AGFRQLTTSASFQHETRPKFA	evm.model.Chr8.631	sp|O60500|NPHN_HUMAN	QLTTSAsFQHETRPK	0.96	evm.model.Chr8.631_S1357	0.0507677	0.000715516
evm.model.Chr8.631_S1755	GPSPPLHFRDSPLTTHSDLQK	evm.model.Chr8.631	sp|O60500|NPHN_HUMAN	DsPLTTHSDLQK	0.969	evm.model.Chr8.631_S1755	0.0994349	8.50872e-06
evm.model.Chr8.636_S247	RGPTELRKGNSDEEEISPDLD	evm.model.Chr8.636	sp|Q3V1V3|ESF1_MOUSE	KGNsDEEEISPDLDSK	0.97	evm.model.Chr8.636_S247	0.378385	0.0260733
evm.model.Chr8.670_S345	ERSFSTPDAPSPIRPPTRSLL	evm.model.Chr8.670	sp|Q3TT38|ILRUN_MOUSE	SFSTPDAPsPIRPPTR	0.963	evm.model.Chr8.670_S345	0.00787181	0.017393
evm.model.Chr8.673_S71	EFSDDRQRSFSESPKAHEDSA	evm.model.Chr8.673	sp|Q4H3P5|DRI_CIOIN	SFsEsPKAHEDSADEDR	0.941	evm.model.Chr8.673_S71	0.0357608	0.000132095
evm.model.Chr8.673_S73	SDDRQRSFSESPKAHEDSADE	evm.model.Chr8.673	sp|Q4H3P5|DRI_CIOIN	SFsEsPKAHEDSADEDR	0.941	evm.model.Chr8.673_S73	0.0357608	0.000132095
evm.model.Chr8.686_S2094	SKTEWRVRAISATNLHLRTNH	evm.model.Chr8.686	sp|Q99PV0|PRP8_MOUSE	AIsATNLHLR	0.966	evm.model.Chr8.686_S2094	0.107469	0.000572023
evm.model.Chr8.695_S527	KLKRTGKTDTSPSETHVPNKY	evm.model.Chr8.695	sp|Q8TBZ3|WDR20_HUMAN	TDTsPSETHVPNK	0.963	evm.model.Chr8.695_S527	0.238708	0.0182022
evm.model.Chr8.698_S20	KDTIPITSPPSGETTPLKGSL	evm.model.Chr8.698	sp|Q9H6X4|TM134_HUMAN	DTIPITSPPsGETTPLK;DTIPITSPPsGETtPLK;DTIPITSPPsGEtTPLK	0.963	evm.model.Chr8.698_S20	0.336425	0.0393857
evm.model.Chr8.698_T23	IPITSPPSGETTPLKGSLTRP	evm.model.Chr8.698	sp|Q9H6X4|TM134_HUMAN	DTIPITSPPSGEttPLK;DTIPITSPPsGEtTPLK	0.962	evm.model.Chr8.698_T23	0.0773716	0.0488463
evm.model.Chr8.701_S1842	RSYRIYNPPPSPATDSS****	evm.model.Chr8.701	sp|O75581|LRP6_HUMAN	IYNPPPsPATDSS	0.818	evm.model.Chr8.701_S1842	0.0439638	0.000996
evm.model.Chr8.703_S117	EVKRKEEYPLSDEDEMRHKAF	evm.model.Chr8.703	sp|Q6DGN6|SPT2_DANRE	EEYPLsDEDEMR	0.969	evm.model.Chr8.703_S117	0.0807923	3.15458e-05
evm.model.Chr8.772_S165	EVFLQQKLIKSEELRQKQLQQ	evm.model.Chr8.772	sp|Q09006|STM1A_XENLA	LIKsEELR	1	evm.model.Chr8.772_S165	0.0790657	0.000259298
evm.model.Chr8.891_S8	***MEARPRPSPVTINLSRGS	evm.model.Chr8.891	sp|Q3T0C9|SYJ2B_BOVIN	PRPsPVTINLSR	0.959	evm.model.Chr8.891_S8	0.316097	0.0199317
evm.model.Chr8.902_S18	VKRRRLSENGSDVKEDYAEDR	evm.model.Chr8.902	sp|Q8R081|HNRPL_MOUSE	LSENGsDVKEDYAEDR;RLsENGsDVKEDYAEDR	0.968	evm.model.Chr8.902_S18	0.156165	6.41972e-05
evm.model.Chr8.908_T217	GVSPTLETDSTPKKKAMVKFQ	evm.model.Chr8.908	sp|P23570|IRF1_RAT	GVSPTLETDStPK;GVsPTLETDStPK	0.962	evm.model.Chr8.908_T217	0.00676975	0.00161249
evm.model.Chr8.929_S7	****MLNRRSSLDDSSLESAV	evm.model.Chr8.929	sp|P53814|SMTN_HUMAN	RSsLDDSSLESAVTR;SsLDDSSLESAVTR	0.955	evm.model.Chr8.929_S7	0.140909	0.0118677
evm.model.Chr8.933_S252	DCSLEYQKGESQTDMELSQET	evm.model.Chr8.933	sp|Q3T0K2|TCPG_BOVIN	GEsQTDMELSQETDFEK	0.955	evm.model.Chr8.933_S252	0.0604247	0.000429501
evm.model.Chr8.988.1_S779	YDPDRPIHPDSPRRRCKMKAA	evm.model.Chr8.988.1	sp|Q9WUM7|HIPK2_MESAU	DSPYDPDRPIHPDsPR	0.969	evm.model.Chr8.988.1_S779	0.123436	0.00494825
evm.model.Chr8.994_S268	RFSEFKPGIVSPQLREALGIQ	evm.model.Chr8.994	sp|Q9CYA6|ZCHC8_MOUSE	PGIVsPQLR	1	evm.model.Chr8.994_S268	0.103282	0.00993925
evm.model.Chr9.103_S1854	TTANRQLSFDSDKQSTPTKAS	evm.model.Chr9.103	sp|Q80XP9|WNK3_MOUSE	QLsFDsDKQSTPTK	0.965	evm.model.Chr9.103_S1854	0.017304	0.00042459
evm.model.Chr9.178_S802	SHKINFSFDNSRIGAQISRDF	evm.model.Chr9.178	sp|Q92621|NU205_HUMAN	INFSFDNsR	0.966	evm.model.Chr9.178_S802	0.0960596	0.00250833
evm.model.Chr9.193_S428	REEARTSSPTSPGMTVIDMTG	evm.model.Chr9.193	sp|Q6DEZ2|F120A_XENTR	TSSPTsPGMTVIDMTGR;TSsPTsPGMTVIDMTGR	0.943	evm.model.Chr9.193_S428	0.00793069	2.8155e-07
evm.model.Chr9.193_T427	EREEARTSSPTSPGMTVIDMT	evm.model.Chr9.193	sp|Q6DEZ2|F120A_XENTR	TSSPtSPGMTVIDMTGR	0.955	evm.model.Chr9.193_T427	0.018405	0.00657112
evm.model.Chr9.244_S172	LSSTDAETPTSPDHKPPTNET	evm.model.Chr9.244	Uncharacterized protein	LSSTDAETPTsPDHKPPTNETK	0.961	evm.model.Chr9.244_S172	0.0580979	7.61993e-05
evm.model.Chr9.245_S222	SSDGKRRRNRSNIEQQSSSSA	evm.model.Chr9.245	sp|Q4L1J4|MAGI1_RAT	NRsNIEQQSSSSASTPR;sNIEQQSSSSASTPR	0.97	evm.model.Chr9.245_S222	0.251217	0.0451903
evm.model.Chr9.245_S388	EAGKIPEDLPSPPPTDIKEIN	evm.model.Chr9.245	sp|Q4L1J4|MAGI1_RAT	IPEDLPsPPPTDIK	0.972	evm.model.Chr9.245_S388	0.154765	0.0414068
evm.model.Chr9.247_S164	ENLVKIWDLNSPEKSIFKAKN	evm.model.Chr9.247	sp|Q58D06|WDR74_BOVIN	IWDLNsPEK	1	evm.model.Chr9.247_S164	0.097015	0.00240838
evm.model.Chr9.253_S621	PLQQPRRLNNSNDNIQADEDI	evm.model.Chr9.253	sp|Q5ZLD3|KLH13_CHICK	LNNsNDNIQADEDIDMS;RLNNsNDNIQADEDIDMS	0.97	evm.model.Chr9.253_S621	0.0306253	0.0155379
evm.model.Chr9.263_S264	NGRNRSQRSESTQDSSVFSYP	evm.model.Chr9.263	sp|Q59167|ACSA2_KOMHA	SEsTQDSSVFSYPAGPSGGR	0.955	evm.model.Chr9.263_S264	0.0272383	0.00472988
evm.model.Chr9.263_S498	IAASEKMHEASAPPVYRDHGD	evm.model.Chr9.263	sp|Q59167|ACSA2_KOMHA	MHEAsAPPVYR	0.944	evm.model.Chr9.263_S498	0.0784817	0.00345087
evm.model.Chr9.291_S149	SHVISQPTPGSPPAQTQISKF	evm.model.Chr9.291	sp|P0C5E3|PALLD_RAT	SHSSHVISQPTPGsPPAQTQISK	0.968	evm.model.Chr9.291_S149	0.0208985	0.00385244
evm.model.Chr9.322_S78	YYARDERDVLSPTQGYPEFAK	evm.model.Chr9.322	sp|Q8AXX2|TBX1_DANRE	DVLsPTQGYPEFAK	0.968	evm.model.Chr9.322_S78	0.0999859	0.02181
evm.model.Chr9.389_Y1854	GSPPVRSSPGYSPTQTDETVN	evm.model.Chr9.389	sp|O14646|CHD1_HUMAN	SSPGySPTQTDETVNLESVK	0.955	evm.model.Chr9.389_Y1854	0.0961658	0.0212638
evm.model.Chr9.414_S181	TSIDKKQKTESSEIDDNLISK	evm.model.Chr9.414	sp|Q8K2L8|TPC12_MOUSE	QKTEsSEIDDNLISK;TEsSEIDDNLISK	0.964	evm.model.Chr9.414_S181	0.363504	0.0392153
evm.model.Chr9.414_S182	SIDKKQKTESSEIDDNLISKE	evm.model.Chr9.414	sp|Q8K2L8|TPC12_MOUSE	TESsEIDDNLISK	0.966	evm.model.Chr9.414_S182	0.0987864	0.000279505
evm.model.Chr9.414_S247	TSPFDHIRKPSEDAFTSALTS	evm.model.Chr9.414	sp|Q8K2L8|TPC12_MOUSE	KPsEDAFTSALTSSEADR	0.853	evm.model.Chr9.414_S247	0.0174114	0.041256
evm.model.Chr9.482_S143	DTTKQRINNESPEHSYDGQNH	evm.model.Chr9.482	sp|Q9DCB4|ARP21_MOUSE	INNEsPEHSYDGQNHVLTPR	0.965	evm.model.Chr9.482_S143	0.013494	0.0148131
evm.model.Chr9.495_S158	QTPVETQQPDSEDERENVKDV	evm.model.Chr9.495	sp|E7F6H7|DCI2A_DANRE	ECQTPVETQQPDsEDER;ECQTPVETQQPDsEDERENVK	0.971	evm.model.Chr9.495_S158	0.32653	0.000660758
evm.model.Chr9.4_evm.model.Chr9.5_S121	LRRSMSIGGGSPPRPTLKTDC	evm.model.Chr9.4_evm.model.Chr9.5	sp|Q3SX45|ASB2_BOVIN	SMSIGGGsPPRPTLK	0.965	evm.model.Chr9.4_evm.model.Chr9.5_S121	0.0163023	0.000690934
evm.model.Chr9.507_S185	RKKETTESEESGPEVWEEKQI	evm.model.Chr9.507	sp|Q9D0F4|NKAP_MOUSE	ETTESEEsGPEVWEEK;ETTEsEEsGPEVWEEK;KKETTEsEEsGPEVWEEK	0.964	evm.model.Chr9.507_S185	0.255667	0.041518
evm.model.Chr9.524_S732	KQGSDVDKEGSDVEDKIREKA	evm.model.Chr9.524	sp|Q62312|TGFR2_MOUSE	QGSDVDKEGsDVEDK	0.962	evm.model.Chr9.524_S732	0.134077	0.00704509
evm.model.Chr9.530.2_S484	SPGQARTERASVTSENEEMAD	evm.model.Chr9.530.2	Uncharacterized protein	AsVTSENEEMADVVRPPPAGTK;AsVtSENEEMADVVRPPPAGTK	0.963	evm.model.Chr9.530.2_S484	0.00249468	0.0321434
evm.model.Chr9.530.2_T486	GQARTERASVTSENEEMADVV	evm.model.Chr9.530.2	Uncharacterized protein	AsVtSENEEMADVVRPPPAGTK	0.939	evm.model.Chr9.530.2_T486	0.00401008	0.0258435
evm.model.Chr9.534_S660	PAKEEEAEGVSPVNQGFMNKL	evm.model.Chr9.534	sp|Q6P132|TXB1B_DANRE	EEEAEGVsPVNQGFMNK	1	evm.model.Chr9.534_S660	0.0701059	5.11834e-06
evm.model.Chr9.539_S1147	IFKPSSTLARSPTKETDFPPE	evm.model.Chr9.539	sp|Q9NP78|ABCB9_HUMAN	sPTKETDFPPEPTK	0.966	evm.model.Chr9.539_S1147	0.462149	0.0247105
evm.model.Chr9.539_T1149	KPSSTLARSPTKETDFPPEPT	evm.model.Chr9.539	sp|Q9NP78|ABCB9_HUMAN	SPtKETDFPPEPTK	0.954	evm.model.Chr9.539_T1149	0.0101876	0.000252326
evm.model.Chr9.545_S446	GATNSEFSNVSDTGSETGNDS	evm.model.Chr9.545	sp|Q7ZTQ5|FXR1B_XENLA	DGGATNSEFSNVsDTGSETGNDSMAEGK;DGGATNSEFSNVsDTGSETGNDSMAEGKPLTR	0.958	evm.model.Chr9.545_S446	0.00847277	0.00534038
evm.model.Chr9.545_S450	SEFSNVSDTGSETGNDSMAEG	evm.model.Chr9.545	sp|Q7ZTQ5|FXR1B_XENLA	DGGATNSEFSNVSDTGsETGNDSMAEGK;DGGATNSEFSNVSDTGsETGNDSMAEGKPLTR;DGGATNSEFSNVSDtGsETGNDSMAEGK	0.951	evm.model.Chr9.545_S450	0.00699229	0.00598604
evm.model.Chr9.545_T448	TNSEFSNVSDTGSETGNDSMA	evm.model.Chr9.545	sp|Q7ZTQ5|FXR1B_XENLA	DGGATNSEFSNVSDtGSETGNDSMAEGK;DGGATNSEFSNVSDtGsETGNDSMAEGK	0.947	evm.model.Chr9.545_T448	0.0146315	0.000821189
evm.model.Chr9.546_S18	QNAEVPESRQSPSVTSPPVEA	evm.model.Chr9.546	sp|Q3T1I4|PRRC1_RAT	QsPSVTSPPVEAEIK	0.968	evm.model.Chr9.546_S18	0.0493664	8.37527e-05
evm.model.Chr9.584_S1778	SPSSPKYSPASPSYSPASPEY	evm.model.Chr9.584	sp|P08775|RPB1_MOUSE	YSPAsPSYSPASPEYSPSSPK	0.924	evm.model.Chr9.584_S1778	0.35691	0.0254256
evm.model.Chr9.584_S1785	SPASPSYSPASPEYSPSSPKY	evm.model.Chr9.584	sp|P08775|RPB1_MOUSE	YSPASPSYSPAsPEYSPSSPK	0.868	evm.model.Chr9.584_S1785	0.283747	0.00957345
evm.model.Chr9.6.6_S1500	RSKPKKNNRGSPVESSDYHDS	evm.model.Chr9.6.6	sp|P19835|CEL_HUMAN	GsPVESSDYHDSALSSSTGR	0.965	evm.model.Chr9.6.6_S1500	0.0798655	0.00989099
evm.model.Chr9.608_Y655	GLSRYMEDQNYYTASKGKLPI	evm.model.Chr9.608	sp|P34152|FAK1_MOUSE	YMEDQNyYTASK	0.941	evm.model.Chr9.608_Y655	0.143217	0.00641437
evm.model.Chr9.637_S253	MSVEKFGSSLSPPLKPPRRHK	evm.model.Chr9.637	sp|O43822|CF410_HUMAN	FGSSLsPPLKPPR;FGSsLsPPLKPPR	0.966	evm.model.Chr9.637_S253	0.0641168	0.0158896
evm.model.Chr9.662_S202	HAAPDDRRPISPPVNTGLSNA	evm.model.Chr9.662	sp|Q6GL44|OTUD5_XENTR	RPIsPPVNTGLSNASR	0.963	evm.model.Chr9.662_S202	0.0161634	0.00543466
evm.model.Chr9.668_S478	ISPRFIRRNFSDQDFAGGVMS	evm.model.Chr9.668	sp|Q9Y2I1|NISCH_HUMAN	NFsDQDFAGGVMSAPDR;NFsDQDFAGGVMsAPDR	1	evm.model.Chr9.668_S478	0.110704	0.0408245
evm.model.Chr9.668_S488	SDQDFAGGVMSAPDRLGLLYD	evm.model.Chr9.668	sp|Q9Y2I1|NISCH_HUMAN	NFSDQDFAGGVMsAPDR;NFsDQDFAGGVMsAPDR	1	evm.model.Chr9.668_S488	0.0321316	0.0115469
evm.model.Chr9.668_S828	ENKTWSTSIISPIKSVTKVTS	evm.model.Chr9.668	sp|Q9Y2I1|NISCH_HUMAN	TWSTSIIsPIK	0.966	evm.model.Chr9.668_S828	0.067592	0.0351739
evm.model.Chr9.732_S143	ENQDVQERTKSPSKEVENEDE	evm.model.Chr9.732	sp|Q9ULM3|YETS2_HUMAN	TKsPSKEVENEDEEETTK;sPSKEVENEDEEETTK	0.96	evm.model.Chr9.732_S143	0.311952	0.0112901
evm.model.Chr9.735_S28	SGSNVTSPPPSPATQPIMKFK	evm.model.Chr9.735	sp|Q6Y7W6|GGYF2_HUMAN	DLSSGSNVTSPPPsPATQPIMK	0.765	evm.model.Chr9.735_S28	0.0885137	0.00221282
evm.model.Chr9.746_S287	QEPATPTSPMSPNKSFNPFLE	evm.model.Chr9.746	sp|Q5U247|EXOC8_XENLA	EKPQEPATPTsPMsPNK;EKPQEPAtPTSPMsPNK	0.953	evm.model.Chr9.746_S287	0.0220787	0.0250659
evm.model.Chr9.751_S717	TTAQDIDQKKSPKPISKFTKS	evm.model.Chr9.751	sp|Q561M0|SCYL1_XENLA	KsPKPISK	0.969	evm.model.Chr9.751_S717	0.0587764	0.00078615
evm.model.Chr9.800_S13	KEDKKDSHDESGTLVDQKPAF	evm.model.Chr9.800	sp|Q7K4Y6|DAT_DROME	DSHDEsGTLVDQK;DSHDEsGTLVDQKPAFETGDR	0.961	evm.model.Chr9.800_S13	0.347369	0.00868302
evm.model.Chr9.835_S304	EPATPRRRRNSNNSIGGDNLL	evm.model.Chr9.835	sp|Q8N4C6|NIN_HUMAN	NsNNSIGGDNLLTPEHK;NsNNsIGGDNLLTPEHK;RNsNNSIGGDNLLTPEHK	0.961	evm.model.Chr9.835_S304	0.0901311	0.00129042
evm.model.Chr9.859_S238	DSDADIESLASQGNRTQKMIG	evm.model.Chr9.859	sp|Q91VY9|ZN622_MOUSE	LDSDADIESLAsQGNR;LDSDADIEsLAsQGNR;LDsDADIESLAsQGNR;VKLDsDADIESLAsQGNR;VKLDsDADIEsLAsQGNR	1	evm.model.Chr9.859_S238	0.0212671	0.0368538
evm.model.Chr9.900_S587	LVNKEVEDNVSDVDVTSEPAL	evm.model.Chr9.900	sp|Q9WU56|TRUA_MOUSE	EVEDNVsDVDVTSEPALK	0.969	evm.model.Chr9.900_S587	0.0948323	0.0206306
evm.model.Chr9.902_evm.model.Chr9.903_S206	GENSLAGPSGSAPRKNRNSEY	evm.model.Chr9.902_evm.model.Chr9.903	sp|Q92508|PIEZ1_HUMAN	MLGENSLAGPSGsAPR	0.953	evm.model.Chr9.902_evm.model.Chr9.903_S206	0.0561501	2.57273e-05
evm.model.Chr9.912_S9	**MSQWNYQYSGRSNRPAPNP	evm.model.Chr9.912	Uncharacterized protein	SQWNYQYsGR	0.962	evm.model.Chr9.912_S9	0.0963425	5.61234e-05
